# Supplementary material for: A coding and non-coding transcriptomic perspective on the genomics of human metabolic disease
Source: Nucleic Acids Res. 2018 Jul 9;46(15):7772–92. doi: 10.1093/nar/gky570 (PMC6125682; doi:10.1093/nar/gky570)
Supplement: gky570_Supplemental_Files [file gky570_supplemental_files.zip]

Archive with 3 entries (3 files):
- gky570Table 2.jpg
- Supplemental methods and results revised.pdf
- Supplemental_data_IS_paper_NAR_Final.xlsx
