# Supplementary material for: A coding and non-coding transcriptomic perspective on the genomics of human metabolic disease
Source: Nucleic Acids Res. 2018 Jul 9;46(15):7772–92. doi: 10.1093/nar/gky570 (PMC6125682; doi:10.1093/nar/gky570)
Supplement: gky570_Supplemental_Files [file gky570_supplemental_files.zip › Supplemental_data_IS_paper_NAR_Final.xlsx]

## Sheet: S1.
	PRKCQ-AS1 Antisense Oligonucleotides
#1	T*A*G*G*C*C*A*C*T*G*T*C*C*T*C*T*A*A*T*T
#2	A*G*T*C*G*T*G*T*C*C*T*G*G*G*T*T*C*C*T*T
#3	G*G*T*A*C*T*C*T*G*G*T*G*A*G*C*C*A*C*T*C
#4	C*C*T*C*T*A*C*C*C*A*T*G*C*C*T*T*G*T*C*T
	PRKCQ-AS1 Primers
Forward	CATTTGTTTGGGCACACTTCT
Reverse	GCAGCTTCAAGCACAGTAAAG
Probe	CAATTGCCAAGGTGGGACTGCTTT

## Sheet: S2.
CORE-IS protein coding gene list (6 study significant)- pubmed search notes (gene name alone and gene name + 'insulin' or 'diabetes' or 'obesity')
Gene ID	Gene description	Mean R value	Biology Notes
AASS	aminoadipate-semialdehyde synthase	0.275516	Lysine catabolism; plasma lysine correlated with IR in preganacy
ABCG1	ATP binding cassette subfamily G member 1	0.270874	Cholesterol efflux protein
ACADL	acyl-CoA dehydrogenase, long chain	0.243007	fatty-acid oxidation
ACOT11	acyl-CoA thioesterase 11	0.280994	(Them1) hydrolysis of long chain fatty acyl-CoA thioesters; enriched in BAT (mice) but loss "good" in TG mice. Acts as a 'break' to endogenous lipid supply to mito
ACSS1	acyl-CoA synthetase short-chain family member 1	0.3172	Metabolism of acetate & histone acetylation role; mitochondrial isoform metabolism of acetate for energy production
ADGRA3	adhesion G protein-coupled receptor A3	0.152124	GPR125; deleterious for muscle growth (chicken); developmental role - Wnt/PCP signaling system, recruiting Dishevelled to the membrane
ALDH1L1	aldehyde dehydrogenase 1 family member L1	0.258192	catalyzes the conversion of 10-formyltetrahydrofolate to tetrahydrofolate and CO2; glycine-to-serine associated with insulin resistance & glycine-serine ration snp (rs1107366 at ALDH1L1) but SNP not related to IR/Diabetes
ALDH6A1	aldehyde dehydrogenase 6 family member A1	0.356846	Encodes the protein Methylmalonate semialdehyde dehydrogenase (MMSDH), an aldehyde dehydrogenase down-regulated in T2DM adipose, metabolic pathway from Valine to propionyl-coA
ATAD2	ATPase family, AAA domain containing 2	0.225475	chromatin regulator harboring an AAA+ ATPase domain and a bromodomain; trans regulated by lncRNA PCAT-14
ATP2A2	ATPase sarcoplasmic/endoplasmic reticulum Ca2+ transporting 2	0.199638	retained intron, untranslated version of SERCA2 - maintain low cytosolic Ca(2+) - can be associated with slow muscle (not this sub-variant)
BCL2L11	BCL2 like 11	0.255612	BCL2L11 (BIM) regulated by long noncode 'Morrbid' and is a proapoptotic protein; more BIM in mice results in beta-cell death
BDH1	3-hydroxybutyrate dehydrogenase 1	0.354938	hydroxybutyrate dehydrogenase; down regulated in hypoxia
BRD8	bromodomain containing 8	0.128173	known as SMAP/p120 - BRD8 is a E1A-binding protein p400 (p400) complex subunit - regulating PPARγ target genes during adipogenesis. Also ligand dependent coactivator (9-cis-RA) PPARgamma/RXR
C15orf41	chromosome 15 open reading frame 41	0.305773	unknown: possibly novel restriction endonuclease
CBX7	chromobox 7	0.228633	Polycomb protein CBX7 regulates ITGB3 (integrin beta 3 or β3); miR-9/CBX7 feedback loop is a regulatory module contributing to induction of the cyclin-dependent kinase inhibitor (CDKI) p16(INK4a) during senescence
CCNB1IP1	cyclin B1 interacting protein 1	0.228094	also called HEI10; E3 Ligase - HEI10-mediated ubiquitylation - chromosomal reg; Crossover recombination facilitates the accurate segregation of homologous chromosomes during meiosis;
CEBPD	CCAAT/enhancer binding protein delta	0.229809	CCAAT/enhancer-binding protein delta; loss enhances expression of the pro-apoptotic BIM in beta-cells; links to KLF15
CLIP4	CAP-Gly domain containing linker protein family member 4	0.204694	also called "UBASH3A" gene or RSNL2 or Tula. possible type 1 diabetes risk gene. suppressor of T-cell receptor signaling...
COL4A3BP	collagen type IV alpha 3 binding protein	0.17972	ceramide transporter - CERT- is as a splicing variant of the Goodpasture antigen-binding protein (COL4A3BP) and extracts ceramide from phospholipid bilayers; Glucolipotoxicity reduces CERT expression/function in beta-cells
CRBN	cereblon	0.162492	glutamine synthetase (GS) is an endogenous substrate of CRL4(CRBN). negative regulator of AMPK.
CTH	cystathionine gamma-lyase	0.328893	cystathionine γ lyase (CSE/CTH)-hydrogen sulfide (H2S) system promotes adipogenesis but ameliorates adipocyte insulin resistance. CSE overexpression promoted adipocyte differentiation. Hydrogen sulfide signalling. In liver targets Pyruvate carboxylase, increasing HGO
CTSF	cathepsin F	0.226544	lysosomal cysteine protease
DAZAP1	DAZ associated protein 1	0.226503	DAZAP1 interacts with and neutralizes general splicing inhibitors; MEK/Erk regulated
DDR1	discoidin domain receptor tyrosine kinase 1	0.251807	collagen receptor tyrosine-kinase regulated by IGF1 and regulates IGFR trafficking
DHTKD1	dehydrogenase E1 and transketolase domain containing 1	0.25817	Dhtkd1 was identified as a primary regulator of 2-aminoadipate, explaining variance in fasted glucose and diabetes status in both mice and humans. mitochondrial protein operating as the E1 subunit of a dehydrogenase complex involved in lysine metabolism. last step in mito L-lysine-degradation pathway and can yield production of superoxide/H2O2 ( 2-oxoadipate substrate)
DPYSL3	dihydropyrimidinase like 3	0.286163	regulate microtubule, actin cytoskeleton and growth
ECHDC3	enoyl-CoA hydratase domain containing 3	0.174637	genetically linked to AD and acute cor syndrome.
EIF1	eukaryotic translation initiation factor 1	0.233281	eukaryotic translation initiation
ELP2	elongator acetyltransferase complex subunit 2	0.259207	multi-subunit protein complex essential to transcription elongation, histone acetylation, and tRNA modification
EZH1	enhancer of zeste 1 polycomb repressive complex 2 subunit	0.230959	component of polycomb-repressive complex 2 (PRC2) - which is a histone methyltransferase activity - trimethylates histone H3 on lysine 27 (silence transcription). PRC2-Ezh1 function that utilizes Ezh1β as an adaptive stress sensor in the cytoplasm and weakly involved in H3 reg. linked to liver regen
FAM160A1	family with sequence similarity 160 member A1	0.205861	unknown
FOXP2	forkhead box P2	0.184967	needed for alpha cell function in pancreas (TG mice).
GCLC	glutamate-cysteine ligase catalytic subunit	0.227988	first rate-limiting enzyme in glutathione (GSH) biosynthesis.
GLUL	glutamate-ammonia ligase	0.252597	Glutamine synthetase". weak snp associated with CV disease in LookAhead. FOXO1, a forkhead-type transcription factor, increases during starvation and exercise and activates GLUL
GPAT3	glycerol-3-phosphate acyltransferase 3	0.242985	first step in the synthesis of glycerolipids and glycerophospholipids - adipocyte function. glucocorticoid receptor and insulin responsive.
HBP1	HMG-box transcription factor 1	0.175528	HBP1 induced in vitro by high glucose. FOXO1 or HBP1 transcription factor is a downstream effector of the PI3K/Akt pathway. H2O2 enhances the interaction between Pim-1 and HBP1 and promotes HBP1 accumulation. wnt pathway linked too...
HMGB2	high mobility group box 2	0.303734	Chromatin protein - regulated by lncRNA MALAT1 (epigG); silencing HMGB2 decreased HIF (& Warburg). Promotes Sat-cell prolif.
HNRNPD	or AUF1 heterogeneous nuclear ribonucleoprotein D	0.183988	AUF1 (long form); cis-acting instability determinants are AU-rich elements in 3'UTR. AUF1 mediator of ARE-directed mRNA degradation; miR biology; promotes myogenesis
IGF1R	insulin like growth factor 1 receptor	0.29719	IGF1 receptor; recently proposed to be marker of beta-cell ageing - induced by functional IR.
ING5	inhibitor of growth family member 5	0.27653	tumour suppressor; complex with p53 and Tip60 - acetylation
INSR	insulin receptor	0.290127	Insulin receptor
KIAA1109	KIAA1109	0.297984	Type 1 Diabetes risk gene
KIAA1841	KIAA1841	0.196875	unknown
KLF12	Kruppel like factor 12	0.208213	binds FOXO1 promoter region and inhibiting its expression
KLF15	Kruppel like factor 15	0.331942	Circadian gene; regulator of glucose and amino acid metabolism in liver, differentially expressed in the muscle and fat of overweight individuals with insulin resistance; regulate circadian nitrogen homeostasis; Adipogenesis; C/EBPdelta up-regulates expression
LDHB	lactate dehydrogenase B	0.299357	"cardiac form" oxidize lactic acid to pyruvate with the generation of NADH
LGR5	leucine rich repeat containing G protein-coupled receptor 5	0.206494	GPR49, stem cell marker?, Lgr5 associate with the Frizzled/Lrp Wnt receptor. Palmitoylated Wnt ligands engage cell-surface frizzled (FZD) receptors and LRP5 and LRP6 co-receptors, enabling β-catenin nuclear translocation; Down in Moller et al 2017 severe IR
LIN52	lin-52 DREAM MuvB core complex component	0.246781	Part of the MuvB core in the DREAM complex; cellular quiescence.
LPL	lipoprotein lipase	0.36255	very-low-density-lipoprotein triglyceride storage. Muscle KO are more IR in liver but not muscle. Shulman et al. Adipo o/e improves IS in mice.
LRRC2	leucine rich repeat containing 2	0.184577	human heart failure gene expression marker; Lrrc2 knockdown in cardiomyocyte cell line resulted in enhanced expression of canonical hypertrophic biomarkers as well as increased mitochondrial mass; down-reg in Moller 2017 severe T2DM IR
MAT2B	methionine adenosyltransferase 2B	0.227536	methionine metabolism - Mat2B functions as an inhibitor of Mat2A activity when methionine or SAM levels are high, and activator when low. involved in formation of methyl donor SAM (S- adenosylmethionine). loss in adipocytes prevents lipid accumulation. increased expression of MAT2B activated the phosphorylations of AKT and ERK1/2 in adipocytes.
MCCC1	methylcrotonoyl-CoA carboxylase 1	0.304163	mito protein, mutation leads to failure in leucine catabolism; cis-eSNPs in MCCC1 associated with BMI; MCCC1 shows extensive antiviral activity toward RNA viruses
MROH7	maestro heat like repeat family member 7	0.204656	unknown
MROH7-TTC4	MROH7-TTC4 readthrough (NMD candidate)	0.207454	naturally occurring read-through transcription between the neighboring MROH7
MTF2	metal response element binding transcription factor 2	0.181848	A polycomb Repressive Complex 2 (PRC2) interacting protein. NOT Mitofusin !!!
MYL12A	myosin light chain 12A	0.205783	nonsarcomeric
N4BP2L1	NEDD4 binding protein 2 like 1	0.248494	tumour invasion and loss equals better survival; breast cancer GWAS
NUP210	nucleoporin 210	0.270516	some link to myogenesis;differentiation.
OARD1	O-acyl-ADP-ribose deacylase 1	0.213786	C6orf130' - Post-translational modification of proteins/histones by lysine acylation, deacylation by NAD(+)-dependent sirtuin reactions yields as a product O-acyl-ADP-ribose
PCYT2	phosphate cytidylyltransferase 2, ethanolamine	0.30747	Known as ET forms CDP-ethanolamine from CTP and phosphoethanolamine. Linked to CTP - muscle specific KO not associated with IR in KO mice (Kemp). But choline supplementation reverses IR in KO PCYT2 -/+ mice (Canada). CTP:phosphoethanolamine cytidylyltransferase
PIM3	Pim-3 proto-oncogene, serine/threonine kinase	0.185756	promote surival and growth in tumours; Pim-3 expression alone in TKO MEFs was sufficient to reverse AMPK activation, increase protein synthesis. Glucose responsive in beta-cells;
POLA1	DNA polymerase alpha 1, catalytic subunit	0.266654	role in type I interferon activation (POLA1 deficiency resulted in increased production of type I interferons); initiation of DNA replication (not the major one). Interferons type i numerous links to Diabetes and SIRT1/HDAC4
PRDX6	peroxiredoxin 6	0.158864	redox regulation of the cell; it can reduce H(2)O(2) and short chain organic, fatty acid, and phospholipid hydroperoxides. down-reg in gestational diabetes in omental fat
PRRX1	paired related homeobox 1	0.201269	pancreatic development and regeneration transcription factor; short variant
PRSS42	protease, serine 42	0.303611	short-protein version
RAB40C	RAB40C, member RAS oncogene family	0.290304	small GTPase, lipid droplet associated and biogenesis in hepg2
RPL15	ribosomal protein L15	0.222581	Ribosomal
SATB1	SATB homeobox 1	0.146881	IL-4 responsive TF; diet-restriction longevity linked; infection regulated in liver.
SCHIP1	schwannomin interacting protein 1	0.160025	promotes Hippo kinase Tao-1 recruitment;
SESN1	sestrin 1	0.208541	upregulated in space-flight/inactivity-stress; stress activiated and ROS linked; suppressors of mTORC1 kinase activity; activates AMPK
SGCG	sarcoglycan gamma	0.223637	sarcoglycan complex binds other components of the dystrophin-associated glycoprotein complex and integrates into the myofibre's membrane, T2DM GWAS hit rs9552911 (SouthAsians and china)
SH3PXD2A	SH3 and PX domains 2A	0.276222	known as TKS5; scaffold protein,
SLC27A1	solute carrier family 27 member 1	0.26877	FATP1; Long chain fatty acid transporter. glutamyl-prolyl-tRNA synthetase (EPRS), an mTORC1-S6K1 target, binds SLC27A1 inducin g its translocation to the plasma membrane and long-chain fatty acid uptake. FATP1 deletion protected the KO mice from fat-induced insulin resistance. Telmisartan treatment improved insulin sensitivity in obese db/db and increases FATP1..
SLC43A1	or LAT3 - solute carrier family 43 member 1	0.249918	LAT3, part of LAT4 family; Sodium dependent leucine uptake; down-reg in Moller et al severe IR T2DM
SMIM8	small integral membrane protein 8	0.193483	unknown
SPSB3	splA/ryanodine receptor domain and SOCS box containing 3	0.250935	unknown; down-reg in Moller 2017 severe IR T2DM
TACC2	transforming acidic coiled-coil containing protein 2	0.210626	androgen-regulated gene - linked to TTK signaling pathway
TMEM120A	transmembrane protein 120A	0.257034	NET29 - adipocyte related gene; siRNA KD reduces GLUT4 in vitro; chromatin role
TUBGCP4	tubulin gamma complex associated protein 4	0.221147	γ-tubulin complex protein 4 part of γ-TuRC (microtubule protein)
UBE2G1	or E217K - ubiquitin conjugating enzyme E2 G1	0.18238	known as - E217K, UBC7, UBE2G; synthesize Lys-48-linked polyubiquitins without an E3 ligase
UBE4A	ubiquitination factor E4A	0.190958	ubiquitin ligase
UCKL1	uridine-cytidine kinase 1 like 1	0.216464	NKLAM (E3 ubiquitin ligase) binds to and ubiquitinates UCKL1 (cytotoxic); down-reg in severe IR Moller 2017 T2DM
UNKL	unkempt family like zinc finger	0.195702	RING finger protein
USP25	ubiquitin specific peptidase 25	0.183644	Ubiquitin-specific protease; induced by viral infection (innate immune signaling); IRF7-mediated activation; interacts with APP (what doesn't?); neg re interferon?
USP6	or TRE2 - ubiquitin specific peptidase 6	0.137944	known as TRE2; potent activator of Wnt signaling (deubiquitylating Frizzled);
VPS8	VPS8, CORVET complex subunit	0.271459	Endosomal protein
XPO4	exportin 4	0.222315	bidirectional nuclear transport receptor; transports eIF5A (linked to beta-cell ER stress); also transports SOX TFs...
ZFAND5	zinc finger AN1-type containing 5	0.136875	IFNγ induced, stablise AU-rich elements (AREs) in the 3'-UTR...
ZNF274	zinc finger protein 274	0.243421	Transcription factor binding sites at NAFLD-specific CpG sites were >1,000-fold enriched for ZNF274, PGC1A, and SREBP2
ZNF282	zinc finger protein 282	0.199468	steroid hormone receptor coregulator gene
ABHD2	abhydrolase domain containing 2	-0.186802	TAG and ester hydrolase (acetate, butyrate and palmitate)
ADPRHL1	ADP-ribosylhydrolase like 1	-0.293367	Sarcomeric pseudo-enzyme
AGL	amylo-alpha-1, 6-glucosidase, 4-alpha-glucanotransferase	-0.313055	glycogen debrancher enzyme which is involved in glycogen degradation; Loss leads to excessive storage of glycogen
AK1	adenylate kinase 1	-0.25172	phosphotransferases that catalyze the interconversion of adenine nucleotides
AKR1B15	aldo-keto reductase family 1 member B15	-0.264923	Aldo-keto reductase for 9-cis-retinaldehyde, ketones -
ALDH1L2	aldehyde dehydrogenase 1 family member L2	-0.223922	mitochondrial form of 10-formyltetrahydrofolate dehydrogenase ALDH1L1
ANKRD50	ankyrin repeat domain 50	-0.276952	essential component of the SNX27-retromer-WASH super complex, endosome-to-cell-surface recycling of multiple transmembrane transporter proteins, e.g. glutamate/neutral AA transporter SLC1A4
ANKS1B	ankyrin repeat and sterile alpha motif domain containing 1B	-0.203713	interacts with amyloid beta protein precursor - multiple names e.g. 'AIDA-1' synapse function
ASCC1	activating signal cointegrator 1 complex subunit 1	-0.245235	subunit of subunit of the activating signal cointegrator 1 (ASC-1) complex - allowing NFKb, AP1 stimulated transcription (ENST main coding variants)
ATP1A1	ATPase Na+/K+ transporting subunit alpha 1	-0.146648	Part of the insulin secretion pathway in B-cells; down-regulated in diabetic cardiomyopathy
ATP1B3	ATPase Na+/K+ transporting subunit beta 3	-0.173923	Na+,K+-ATPase pump; interacts with viral proteins to suppress replication
B3GLCT	beta 3-glucosyltransferase	-0.253287	noncanonical ER quality-control mechanism - thrombospondin type 1 repeats are modified and then elongated with glucose by β3-glucosyltransferase
B4GALT6	beta-1,4-galactosyltransferase 6	-0.172508	produces lactosylceramide (LacCer) - precursor for Ganglioside GM3, which in turn inhibits insulin receptor function. lactosylceramide accumulated subjects that became IFG over 3yr period ('pre-diabetes')
BPGM	bisphosphoglycerate mutase	-0.300555	Considered red-cell specific. synthesize the 2,3-bisphosphoglycerate, the allosteric effector of hemoglobin, and catalyze the 2,3-bisphosphoglycerate to the 3-phosphoglycerate
C1orf158	chromosome 1 open reading frame 158	-0.192531	unknown
C1orf54	chromosome 1 open reading frame 54	-0.199148	unknown
C20orf24	chromosome 20 open reading frame 24	-0.277019	unknown
CAB39L	calcium binding protein 39 like	-0.288687	calcium binding protein? up-reg in Moller 2017 severe IR
CACNB1	calcium voltage-gated channel auxiliary subunit beta 1	-0.268016	dihydropyridine-sensitive calcium channel;
CALM1	calmodulin 1	-0.275341	Calcium effector; HSF1 elevated CaM protein level by inducing CALM1 transcription to activate Akt in a Ca2+- and insulin-independent manner
CARNS1	carnosine synthase 1	-0.238954	plasma carnosine considered 'protective'; converts beta-alanine to carnosine
CCDC25	coiled-coil domain containing 25	-0.213639	unknown
CCDC69	coiled-coil domain containing 69	-0.313153	cell-cycle
CD151	CD151 molecule (Raph blood group)	-0.215623	Laminin/Integrin related - binds to B3 part of αvβ3. Some link to Tspan8 (a diabetes risk snp - rs796158) - both metastasis-promoting tetraspanins. link to gsk3 and wnt signalling.
CD38	CD38 molecule	-0.217497	multifunctional molecule with ADP-ribosyl cyclase activity; glucagon signalling and insulin secretion
CD99	CD99 molecule	-0.217679	32-kDa type I transmembrane glycoprotein. surface marker on islets of Langerhans. B1 integrin related - crosslinking of CD99 disrupted the formation of the PKCα-syntenin-FAK complex as well as FA via FAK dephosphorylation
CDK14	cyclin dependent kinase 14	-0.268219	Regulates LDL receptor LRP6 by priming ready for wnt ligand, (LRP6 neg with S% also). Increased LRP6 in IR muscle samples (2016, Poland). Linked to GSK3. LRP6 -/+ mice less IR...
CDK2AP1	cyclin dependent kinase 2 associated protein 1	-0.305803	growth suppressor that negatively regulates CDK2 activity; loss of CDK2 leads to beta-cell dysfunction (via FOXO1)
CEBPG	CCAAT/enhancer binding protein gamma	-0.198504	C/EBPγ:ATF4 heterodimers - response to cell stress & glutathione induction
CERS6	ceramide synthase 6	-0.242858	preferentially generates C14- and C16-ceramides; Obesity-induced CerS6-dependent C16:0 ceramide production promotes weight gain and glucose intolerance
COL15A1	collagen type XV alpha 1 chain	-0.154267	up-regulated in pig-muscle with higher IMF. Also an in vitro age-gene (increasing with passage-dependent decreases in DNA methylation). note neg correlated with aging muscle in vivo
COL5A2	collagen type V alpha 2 chain	-0.181192	collagen; linked to cardiac MI signalling
COL6A1	collagen type VI alpha 1 chain	-0.165907	collagen
CORO1C	coronin 1C	-0.212698	regulators of actin dependent processes; regulates rac1 relocation; rac1 related to glucose uptake reg
CYFIP1	or SRA1 - cytoplasmic FMR1 interacting protein 1	-0.143644	also called 'SPECIFICALLY RAC1-ASSOCIATED PROTEIN 1; SRA1'. binds to FMRP (FMR1 gene) - RNA-binding protein (fragile x syndrome)
DAAM1	dishevelled associated activator of morphogenesis 1	-0.239174	bind the Wnt effector Disheveled;
DAPK1	death associated protein kinase 1	-0.207689	tumor suppressor gene
DHRS7	dehydrogenase/reductase 7	-0.288144	close relative to well-known SDR member 11β-hydroxysteroid dehydrogenase 1 (11β-HSD1), a drug target for inhibitoin in T2DM
DUSP19	dual specificity phosphatase 19	-0.198643	mitogen-activated protein kinase (MAPK) phosphatase and regulated by leptin.
E2F3	E2F transcription factor 3	-0.238334	transcription
ECT2	epithelial cell transforming 2	-0.26409	BRCT-containing guanidine exchange factor for Rho GTPases
EDEM3	ER degradation enhancing alpha-mannosidase like protein 3	-0.238436	soluble glycosyl hydrolase, ER based glycoprotein breakdown
EML4	echinoderm microtubule associated protein like 4	-0.206953	mitosis and binds NUDC
EPDR1	ependymin related 1	-0.258875	glaucoma risk gene.
ERBB3	erb-b2 receptor tyrosine kinase 3	-0.236788	a heregulin (NRG1) receptor. type 1 diabetes risk gene. NRG1a regulates hepatic glucose output (NRG1α (rNRG1α) stimulated the ERBB3 signalling pathway in hepatocytes, resulting in decreased nuclear FoxO1 accumulation via activation of both the AKT and ERK pathways)
EZR	ezrin	-0.213583	known as 'CYTOVILLIN'. ink between the plasma membrane and the actin cytoskel
FAM118B	family with sequence similarity 118 member B	-0.239547	Cajal body component
FARP2	FERM, ARH/RhoGEF and pleckstrin domain protein 2	-0.184814	guanine nucleotide exchange factor (GEF)
FAT1	FAT atypical cadherin 1	-0.157744	murine Fat1 cadherin acts as a molecular 'brake' on mitochondrial respiration. FAT1 regulates cell-cell adhesion
FERMT2	fermitin family member 2	-0.220998	kindlin2 or FERMT2 (a β3-integrin co-activator), regulating APP metabolism and Aβ peptide production.
FRMD3	FERM domain containing 3	-0.204062	blood pressure and diabetes complication SNP.
G0S2	G0/G1 switch 2	-0.371345	Lipase regulator - down in T2DM
GADL1	glutamate decarboxylase like 1	-0.23375	pyridoxal-5'-phosphate (PLP)-dependent biosynthesis of taurine - substrate can be Cysteine sulfinic acid and can decarboxylate cysteic acid and aspartate. no detectable GAD activity, but it is able to efficiently catalyze decarboxylation of aspartate, cysteine sulfinic acid, and cysteic acid to β-alanine, hypotaurine, and taurine
GPD1	glycerol-3-phosphate dehydrogenase 1	-0.301417	Cytosolic part of glycerol phosphate shuttle; redox state linked to 11β-HSD1 activity. decreased after weight-loss surgery in SKm (Hoffman 2006); o/e associated with IR
GRB14	growth factor receptor bound protein 14	-0.368513	Ca2+ -dependent CaM-binding protein and negative reg of insulin/ IGF1 receptor ; Major GWAS hit for diabetes/IR; decreased after weight-loss surgery in SKm (Hoffman 2006, along with GPD1); extensive data in liver and adipocytes
GRIA3	glutamate ionotropic receptor AMPA type subunit 3	-0.213501	Glutamate receptor
GSR	glutathione-disulfide reductase	-0.26768	produces glutathione to buffer 'oxidative stress'. Pleotrophic biology
GTF2E1	general transcription factor IIE subunit 1	-0.245456	alpha subunit of general transcription factor TFIIE.
HEXIM1	hexamethylene bisacetamide inducible 1	-0.3272	Also called CLIP-1, inhibitor of nuclear receptor (androgen/estrogen) and RNA II polymerase-dependent transcription elongation; HMBA and HSP70 activators promote HEXIM1 expression. Leptin signalling in hypothalamus. Loss of HEXIM1 promotes muscle repair and sat cell activation vs P-TEFb (cdk9, linked to glucocorticoid receptor)
HOMER1	homer scaffolding protein 1	-0.343031	neuromuscular role; increased in pancreas in T2DM model
ITIH5	inter-alpha-trypsin inhibitor heavy chain family member 5	-0.190738	DNA methylation and expression correlated with BMI. adipokine associated, decreased in adipose after diet induced WL.
KCNN3	potassium calcium-activated channel subfamily N member 3	-0.261166	SK3, islet signalling role; down-regulated in STREP model of diabetes via 'oxidative stress'
KLHL2	kelch like family member 2	-0.194663	KLHL2 regulator of WNK3 protein abundance.
KLHL31	kelch like family member 31	-0.252194	skeletal myogenesis - via wnt signalling; A GWAS hit for obesity-IR (nature 2015)
KPNA2	karyopherin subunit alpha 2	-0.19481	mTORC1 activation leads to positive regulation of Karyopherin subunit alpha-2 (KPNA2), an importer protein involved in protein nuclear import and loss prevents up-reg of glycolytic enzymes. (KPNβ1 acts as a positive regulator in the NF-κB pathway to enhance palmitate-induced inflammation response and insulin resistance in HepG2 cells)
KPNA5	karyopherin subunit alpha 5	-0.255997	importin-alpha-6 -
LAMB2	laminin subunit beta 2	-0.236734	basement membrane protein
LDHA	lactate dehydrogenase A	-0.390243	deficiency leads to glycogen storage disease XI; favours pyruvate to lactate
LGALS1	galectin 1	-0.281087	autocrine regulator of cell proliferation? o/e in type 2 diabetes adipose and increased by over-feeding. Increased 5x in blood in T2DM. Potential CD69 ligand.
LRRFIP2	LRR binding FLII interacting protein 2	-0.228006	NLRP3-associated protein and an inhibitor for NLRP3 inflammasome activation. Ca(2+)/FliI-dependent severing of F-actin leads to IL1b expression. LRRFIP2 prevents this...
LRRN3	leucine rich repeat neuronal 3	-0.226664	LRRN3 - methylation and expression directly associated, and associated with smoking.
MAGI3	membrane associated guanylate kinase, WW and PDZ domain containing 3	-0.233773	tumour suppressor involved with wnt signalling
MAP7D1	MAP7 domain containing 1	-0.183684	substrate for Doublecortin-like kinase 1 (DCLK1)
MAPKAP1	mitogen-activated protein kinase associated protein 1	-0.173599	MIP1 or SIN1, phosphorylation of Sin1 suppresses TORC2 kinase activity independent of IRS1 (Sin1 phosphorylation, stops insulin, IGF-1, PDGF- or EGF-induced Akt phosphorylation by mTORC2)
MAPRE3	microtubule associated protein RP/EB family member 3	-0.183322	cytoplasmic microtubule network and binds APCL. microtubule and actin are required for insulin-induced glucose uptake.
MAST3	microtubule associated serine/threonine kinase 3	-0.275486	knockdown of MAST3 decreased Toll-like receptor-4-dependent NF-kappaB activity. MAST3 phosphorylates ARPP-16 )muscle regen after nerve damage)
MCC	mutated in colorectal cancers	-0.221835	receptor activity modulator?
ME2	malic enzyme 2	-0.218565	mitochondrial NAD-dependent malic enzyme - malate to pyruvate. mitochondrial ME2 responds to elevated amino acids.
MOB1B	MOB kinase activator 1B	-0.294662	Hippo pathway; pancreas cell survival
MRC2	or uPARAP -mannose receptor C type 2	-0.174237	also called uPARAP/endo180 - internalizes collagen for lysosomal degradation
MSRB3	methionine sulfoxide reductase B3	-0.220929	ER protein, protective against ER stress
MSTN	myostatin	-0.321402	myostatin - receptor acvr2b postitively correlated with S%; Loss of MSTN linked to improved S% but massive body-comp change = hard to interpret.
MTDH	metadherin	-0.21222	also called AEG-1; growth related. link to tspan8 (diabetes risk gene)
MTPN	myotrophin	-0.172384	retinoic acid isoforms, all-trans- and 9-cis (9cRA) down regulated - in adipo and beta-cell lines. A mir375 target - islet cells of the pancreas reg by mir375.
MTRF1	mitochondrial translation release factor 1	-0.18786	possible role in decoding nonstandard codons AGA and AGG (mitochondria).
MUSK	muscle associated receptor tyrosine kinase	-0.18674	clustering of the acetylcholine receptor
MYBPC2	myosin binding protein C, fast type	-0.22036	fast type muscle
MYL1	myosin light chain 1	-0.212048	myosin alkali light chain expressed in fast skeletal muscle
MYL5	myosin light chain 5	-0.293781	myosin light chain isoprotein; fetal skeletal muscle > adult
MYLK4	myosin light chain kinase family member 4	-0.226694	tumour invasion and loss equals better survival; breast cancer GWAS
NCAM1	neural cell adhesion molecule 1	-0.156918	cell-matrix adhesion;
NDUFAF5	NADH:ubiquinone oxidoreductase complex assembly factor 5	-0.301487	Also known as C20orf7; adenosylmethionine-dependent methyltransferases introducing hydroxyl group into Complex I protein NDUFS7; loss may promote autophagy. Metformin can inhibit Complex I while novel inhibitors also look anti-diabetic in mice
NETO2	neuropilin and tolloid like 2	-0.324918	transmembrane protein associated with ion channel function e.g. Cl- and glutamate
NIN	ninein	-0.301941	centrosomal protein; JAK2 related signaling
NLK	nemo like kinase	-0.214564	mTORC1 regulator in mediating the osmotic and oxidative stress signals ( NLK phosphorylates Raptor on S863 to disrupt its interaction with the Rag GTPase, which is important for mTORC1 lysosomal recruitment). Also noncanonical Wnt signaling pathway. candidate gene for porcine IMF content and fatty acid composition traits
NMNAT1	nicotinamide nucleotide adenylyltransferase 1	-0.184606	cyto-protective, hypoxia regulated, interacts with rRNA synthesis, loss promotes protein-synthesis; also biomarker of cell 'stress'?
NSF	N-ethylmaleimide sensitive factor, vesicle fusing ATPase	-0.167984	promotes secretion of apolipoproteins and TAG in primary hepatocytes; links to insulin secretion too; lipid droplet and insuinl vesical secretion linked; glut trafficking
NUCB2	nucleobindin 2	-0.257599	produces 'Nesfatin-1'; CNS role in energy balance and central influence over liver IR... peripheral role unclear.
OSBPL6	oxysterol binding protein like 6	-0.269756	makes protein 'ORP6' - associated with the endolysosomal network and endoplasmic reticulum; cholesterol trafficking and efflux in macrophages
PARK2	parkin RBR E3 ubiquitin protein ligase	-0.176353	Parkin' - RING domain-containing E3 ubiquitin ligase - DNAm altered in T2DM in Beta-cells; KD of Park2 reduced glucose-stimulated insulin secretion in vitro.
PDHX	pyruvate dehydrogenase complex component X	-0.225839	Short splice variant - structural for complexes - binds to the 'E3' of: PDH complex, and alpha-ketoglutarate dehydrogenase complex (KGDC), and the branched-chain alpha-keto acid dehydrogenase complex (BCKDC).
PDLIM7	PDZ and LIM domain 7	-0.274441	Linked to Nedd4-1 (E3 ubiquitin ligase) in muscle. Originally linked to GLUT4 by Barres but never replicated ? PI3K signalling ('enigma').
PGK1	phosphoglycerate kinase 1	-0.32164	Glycolytic enzyme. Also mitochondrial located PGK1 acts as a protein kinase to phosphorylate pyruvate dehydrogenase kinase 1 (PDHK1) at T338 leading to PDH inhibition. KAT9 and HDAC3 acetylate at lysine 220, inihibiting PGK1. Insulin promotes K220 deacetylation to stimulate PGK1 activity.
PGM2	phosphoglucomutase 2	-0.141272	interconversion of glucose 1-phosphate and glucose 6-phosphate - G1P from glycogen break-down or formation
PHKB	phosphorylase kinase regulatory subunit beta	-0.286248	glycogen phosphorylase kinase β-subunit (beta subunit same in muscle and hepatic isoforms); PHKB activates glycogen phosphorylase to release glucose-1-phosphate from glycogen
PKM	pyruvate kinase, muscle	-0.264054	glycolytic ATP yielding; PKM2 major isoform in many tissues. M2 M1 switch linked to Warburg effect
PLPP1	phospholipid phosphatase 1	-0.296721	ENST00000264775 is coding; degrades bioactive lipid lysophosphatidic acid (LPA); loss decreases HGP in mice
PLXDC1	plexin domain containing 1	-0.149491	receptor for PEDF (secreted factor - neurotrophic factor and the most potent natural antiangiogenic factor)
PMEPA1	prostate transmembrane protein, androgen induced 1	-0.204764	PMEPA1 expression occurred during hypoxia in a manner dependent on both TGF-β signaling and hypoxia-inducible factor-1 . Loss can increase HIF transcriptional activity. membrane-anchored isoforms of PMEPA1 interacted with R-SMADs and ubiquitin ligases
PON2	paraoxonase 2	-0.309985	Stress-related; down-reg by valproic acid (VPA HDAC inhibitor that has anti-diabetic activity); lactonase activity, hydrolyze LDL
PPM1L	protein phosphatase, Mg2+/Mn2+ dependent 1L	-0.298185	endoplasmic reticulum transmembrane protein that helps regulate ceramide transport from ER; genetic link to obesity.
PPP1R3B	protein phosphatase 1 regulatory subunit 3B	-0.27187	liver/skeletal muscle - glycogen synthesis; hepatic steatosis risk gene and links to glucose/insulin genetics.
PPP2R5C	protein phosphatase 2 regulatory subunit B'gamma	-0.24651	PPP2R5C is a regulatory subunit of PP2A. Carnosic acid inhibits PME-1, which is negative regulator of PP2A. PP2A inhibits AKT/PKB and glucose consumption. Inactivation of PPP2R5C in isolated hepatocytes leads to increased glucose uptake and increased de novo lipogenesis and increase IS (in mice). Genetic mutations in PPP2R5C linked to abnormal growth (via AKT/PKB)
PRKAG3	protein kinase AMP-activated non-catalytic subunit gamma 3	-0.283848	AMPK sub-unit; gain of function mutation thought to increase glycogen storage: protein of this subunit lower in trained
PSTPIP2	proline-serine-threonine phosphatase interacting protein 2	-0.280855	PSTPIP2 binds the inhibitory enzymes Csk and SHIP1. Loss pro-inflammatory with increased IL-1β.
RAB29	RAB29, member RAS oncogene family	-0.2021	small GTPase, immune signalling
RAB30	RAB30, member RAS oncogene family	-0.255785	small GTPase, Golgi
RAPH1	Ras association (RalGDS/AF-6) and pleckstrin homology domains 1	-0.252145	Lamellipodin protein: SNP in RAPH1 linked to Serum butyrylcholinesterase (BCHE) activity; PI(3,4)P2 directs a distinct branch of the PI3K pathway and insulin sensitivity & RAPH1 can bind PI(3,4)P2
RCBTB1	RCC1 and BTB domain containing protein 1	-0.242959	CUL3 substrate adaptor (ubiquination)
RDH10	retinol dehydrogenase 10	-0.242766	reversible first step of Vit-A to retinoic acid; neg regulated by insulin in Hepg2 & linked to pancreas organogenesis
RND3	Rho family GTPase 3	-0.178535	atypical Rho-GTPase devoid of GTP hydrolytic activity; RND3 physically interacted with Snail1 protein, enhanced Snail1 ubiquitination
RNF10	ring finger protein 10	-0.199866	SNP linked to fatness in Pima indians; increased during retinoic acid-induced neuronal differentiation
ROBO1	roundabout guidance receptor 1	-0.22684	age-dependent relationship between rs1455832 in ROBO1 intron and BMI; receptor in pancrease beta and alpha cells. ECM interactions
RP11-766F14.2	PANTHER domain analysis: Histone deacetylase superfamily	-0.290594	RNAseq indicates >> in sk m.
RXRG	retinoid X receptor gamma	-0.203788	Nuclear receptor, liver, feed-fasting linked. Vit-A sensitive; some genetic association with IR and lipds
SEC61A1	Sec61 translocon alpha 1 subunit	-0.178958	Part of SEC61 complex (ER translocon, a channel); point mutation in the murine Sec61a1 genes leads to diabetes/key role in beta-cells; Palmitate lipotoxic related
SEPT11	septin 11	-0.175822	cytoskeletal GTPase; up-reg in obesity, positively correlated to IR, caveolin-1 and FABP5 interacting; SEPT11 silencing impaired insulin signalling in adipocytes
SESN3	sestrin 3	-0.284608	Inihibts mTORC1, activates mTORC2: TG o/e insulin sensitive LIVER; FOXO3 and SOX2 regulated; Proposed to be an AMPK 'activator'. Study by Nascimento et al demonstrates limits of in vitro muscle metabolic rate assays. Found up-reg in tissue from T2DM and role in liver IR
SETDB2	SET domain bifurcated 2	-0.230974	histone H3 methyltransferase - glucocorticoid-induced putative epigenetic modifier; insulin-mediated decrease in Insig2a promotes FA synthesis (liver) and SETDB2 regulates insig2a expression
SFRP4	secreted frizzled related protein 4	-0.190289	WNT signalling inhibition, linked to islet inflammation and defective insulin secretion; protein elevated in T2DM; correlates with first-phase of glucose-stimulated insulin secretion (elevated, more IR)
SGMS2	sphingomyelin synthase 2	-0.220648	Insulin signaling enhanced in the liver, white adipose tissue and skeletal muscle of SGMS2 KO mice; in vitro CRISPR KO of Sgms2 gene impaired insulin signaling
SH3RF2	SH3 domain containing ring finger 2	-0.257873	homologue of the pro-apoptotic scaffold POSH
SHISA2	shisa family member 2	-0.252588	unknown; up-regulated in severe IR Obesity (Moller 2017)
SHISA4	shisa family member 4	-0.188106	unknown
SLC16A10	TAT1 - solute carrier family 16 member 10	-0.362958	TAT1 - aromatic amino acid transport (tryptophan, tyrosine, phenylalanine); Up-reg in Moller et al severe IR T2DM
SLC4A4	solute carrier family 4 member 4	-0.230258	Sodium bicarbonate cotransport; found in pancreas. some links to hypertension
SMTNL2	smoothelin like 2	-0.224507	JNK substrate
SOS2	SOS Ras/Rho guanine nucleotide exchange factor 2	-0.22169	Ras guanine nucleotide exchange factors
SPARC	secreted protein acidic and cysteine rich	-0.253192	SPARC secreted by adipocytes and pancreatic stellate cells; prevents IGF-1-induced survival of beta-cells; increased in gestational diabetes mellitus; pro IR..
SSX2IP	SSX family member 2 interacting protein	-0.218464	centriolar satellite protein - BMI genetic link;
STK38	serine/threonine kinase 38	-0.238244	Known as 'NDR1': Hippo-signalling and autophagy; some link to hsp90
STK38L	serine/threonine kinase 38 like	-0.240287	NDR2, IGF1 signalling
SYNC	syncoilin, intermediate filament protein	-0.322285	structural protein; linked to desmin
SZRD1	SUZ RNA binding domain containing 1	-0.290459	unknown
TANC2	tetratricopeptide repeat, ankyrin repeat and coiled-coil containing 2	-0.230524	muscle fat trait in fish;
TSPAN15	tetraspanin 15	-0.176167	Binds/activates ADAM10 (protease linked to soluble leptin receptor and α-secretase in APP); venous thrombosis risk gene;
TSPAN3	tetraspanin 3	-0.258047	Linked to ADAM10 and APP production
TSPAN9	tetraspanin 9	-0.15261	Linked to ERK1/2 signalling & MMP9 in tumours
TTC8	tetratricopeptide repeat domain 8	-0.237958	BBS8; ciliogenesis/centrosome - linked to ARL6 (GTPase). xtended rod-shaped alpha solenoids
TULP4	tubby like protein 4	-0.265082	unknown
UHMK1	U2AF homology motif kinase 1	-0.252974	also called KINASE-INTERACTING STATHMIN; KIS; phosphorylates PAM (peptidylglycine alpha-amidating monooxygenase, a secretory granule protein);
VCL	vinculin	-0.226688	cytoskeletal protein associated with cell-cell and cell-matrix junctions; descreased in visceral fat of T2DM; mechano-related (FaK?)
WWOX	WW domain containing oxidoreductase	-0.18734	fragile site-encoded Wwox protein; DNA repair; IR related SNP (rs7192960/rs17797882)
ZEB1	zinc finger E-box binding homeobox 1	-0.216279	"TXNIP also impairs beta cell function by inducing microRNA (miR)-204" - loss of ZEB1 promotes beta-cell apoptosis...or improves....
ZMAT3	zinc finger matrin-type 3	-0.217602	"WIG-1"; direct p53 regulated, regulation of mRNA stability through binding to AU-rich elements (AREs); Depletion of Wig1 prohibited miRNA-mediated p21 mRNA decay
ZMYM2	zinc finger MYM-type containing 2	-0.239083	also called ZNF198; ZNF198 and REST interacted with LSD1/COREST/HDAC1 in a mutually exclusive manner; HOTAIR reduces ZMYM2 (ZNF198) stability...

## Sheet: S3.
ncRNA genes associated with IS in vivo and expression across tissues on HTA 2.0 platform (with custom CDFs)												Sense Antisense in vivo association data
Gene id	ENST	ENSG	CIS AS PARTNER	R (20-68yr)	SMP HTA FDR	TIF-91 uR (65-95yr)	biotype	AVE Exp muscle (MP)	AVE Exp Adipose	AVE Exp Beta-cell (in vitro)		CORE IS genes			AS genes to CORE-is genes
LINC02210	ENST00000455565	ENSG00000204650	-	0.362979	0.0028	-0.101855	lincRNA	2.61141	3.21689	6.68443		Gene id	IS R value	ENSG	CIS AS PARTNER	CIS AS SMP CC	ENSG	SI FDR	AS IS R value
KCCAT198	ENST00000549251	ENSG00000257642	C12orf75	0.273871	0.0586	0.00197838	antisense	3.71812	3.05481	4.55145		TMEM191A	0.242341	ENSG00000226287	PI4KA	-0.306118	ENSG00000241973	0.6819	-0.0753844
LDHBP2	ENST00000456969	ENSG00000213684	-	0.288389	0.037	0.129519	processed_pseudogene	8.5204	10.9035	9.56027		AC006504.5	-0.00998399	ENSG00000267575	AC006504.2	-0.215403	ENSG00000266977	0.5246	0.118386
MIR296	ENST00000385215	ENSG00000284040	-	0.289928	0.0374	-0.098769	miRNA	2.04014	1.98516	3.17687		AL590094.1	0.25717	ENSG00000233593	LINC01763	-0.166683	ENSG00000225446	0.9082	0.0208427
AL590094.1	ENST00000606660	ENSG00000233593	LINC01763	0.25717	0.084	-0.156778	processed_transcript	3.33267	3.643	4.78698		ATP13A4-AS1	-0.178724	ENSG00000225473	ATP13A4	-0.148132	ENSG00000127249	0.9505	-0.0514325
SDHAP3	ENST00000515467	ENSG00000185986	-	0.284784	0.0142	0.196069	transcribed_unprocessed_pseudogene	5.51615	5.87298	8.04894		Y_RNA Chr1	0.278424	ENSG00000195401	CCAR1	-0.130833	ENSG00000060339	0.4233	-0.13031
SNORD83A	ENST00000386747	ENSG00000209482	-	0.289897	0.0199	0.056186	snoRNA (intronic RPL3)	3.21137	3.68864	4.39643		SNHG22	0.248487	ENSG00000267322	MYO5B	-0.13	ENSG00000167306	0.8996	0.0377169
AC243562.2	ENST00000561247	ENSG00000259683	-	0.299956	0.0255	0.238707	unprocessed_pseudogene	1.92607	2.22513	-		IDI2-AS1	-0.201432	ENSG00000232656	IDI2	-0.121758	ENSG00000148377	0.248	0.186171
NPSR1-AS1	ENST00000419766	ENSG00000197085	NPSR1	0.233655	0.0433	0.145122	antisense	3.4998	2.9782	7.26952		AL590369.1	0.0666735	ENSG00000234789	ASB6	-0.0990677	ENSG00000148331	0.3069	0.174215
SNHG22	ENST00000615535	ENSG00000267322	ACAA2 / MYO5B	0.248487	0.0238	0.240935	antisense	6.03079	6.46498	7.81103		RORA-AS2	0.273493	ENSG00000259482	RORA	-0.0951866	ENSG00000069667	0.6729	0.0745094
snoU2-30	ENST00000365012	ENSG00000201882	-	0.262648	0.0147	0.0927176	snoU2-30 (intronic EIF1AX)	6.91579	7.63151	7.02725		NPSR1-AS1	0.233655	ENSG00000197085	NPSR1	ns	ENSG00000187258	0.9071	0.0124014
AC003982.1	ENST00000469928	ENSG00000239881	MSI1	0.221275	0.0811	0.0314756	transcribed_processed_pseudogene	4.21082	4.64685	5.39091		HAGLR	-0.120271	ENSG00000224189	HAGLROS	ns	ENSG00000226363	0.855	-0.053527
RORA-AS2	ENST00000561413	ENSG00000259482	RORA	0.273493	0.0369	0.0058593	antisense	2.93082	3.81484	4.18051		Y_RNA Chr8	0.260477	ENSG00000277604	ZBTB10	ns	ENSG00000205189	0.8365	-0.0478729
AC013467.1	ENST00000430717	ENSG00000227180	-	0.26997	0.0402	0.248188	processed_pseudogene	9.46141	-	3.74597		AC003982.1	0.221275	ENSG00000239881	MSI1	ns	ENSG00000135097	0.7404	0.0714038
RN7SKP163	ENST00000363221	ENSG00000200091	SENP6	0.247359	0.0529	-0.0588492	misc_RNA	5.69241	6.59495	5.52566		HOXB-AS3	0.244017	ENSG00000233101	HOXB4	ns	ENSG00000182742	0.9932	0.0257116
PRSS44	ENST00000515154	ENSG00000226074	-	0.261428	0.0348	0.00850752	transcribed_unprocessed_pseudogene	4.49838	-	3.95983		NFIA-AS1	-0.236152	ENSG00000237853	NFIA	ns	ENSG00000162599	0.2162	-0.183277
RN7SKP10	ENST00000364291	ENSG00000201161	-	0.261789	0.035	-0.159056	misc_RNA	6.77394	7.10599	7.1281		HAGLR	-0.120271	ENSG00000224189	HOXD3	ns	ENSG00000128652	0.4367	0.139681
RNU1-104P	ENST00000517280	ENSG00000253089	AC073913.1 / LINC02375	0.251441	0.0171	-0.064415	snRNA	7.44119	7.0669	4.69964		HOXB-AS3	0.244017	ENSG00000233101	HOXB3	ns	ENSG00000120093	0.8609	-0.0571432
RN7SKP50	ENST00000364694	ENSG00000201564	-	0.252065	0.0671	0.00692353	misc_RNA	4.31486	4.96991	5.47598		AC108062.1	-0.183848	ENSG00000251432	PGRMC2	ns	ENSG00000164040	0.2525	-0.184386
AL133343.1	ENST00000375670	ENSG00000204393	NOL4L	0.248346	0.0858016	0.247552	lincRNA	4.76262	5.26361	5.31806		AL133343.1	0.248346	ENSG00000204393	NOL4L	ns	ENSG00000197183	0.7865	-0.0679768
U8	ENST00000390843	ENSG00000200026	-	0.264431	0.0267	0.0888058	U8 small nucleolar RNA	3.54223	5.20335	4.54721		RERG-AS1	0.218323	ENSG00000255660	RERG	ns	ENSG00000134533	0.6905	-0.105011
RN7SKP281	ENST00000410472	ENSG00000222404	GALNT5	0.223094	0.0582	-0.160467	misc_RNA	8.77888	8.57655	7.31634		AL391988.1	-0.217113	ENSG00000277879	SLC18A2	ns	ENSG00000165646	0.9225	0.0067387
AC025566.1	ENST00000470219	ENSG00000244650	HNRNPA1P20 / LINC02045	0.275316	0.0593	-0.00208551	lincRNA	4.17443	4.13577	4.52994		ENTPD1-AS1	-0.180714	ENSG00000226688	CC2D2B	ns	ENSG00000188649	0.7992	-0.0541316
RN7SKP185	ENST00000362813	ENSG00000199683	-	0.248496	0.0299	-0.101202	misc_RNA	8.26359	8.69886	6.90698		SNHG22	0.248487	ENSG00000267322	ACAA2	ns	ENSG00000167315	0.8748	0.0414811
AC092611.2	ENST00000508664	ENSG00000251603	GATB	0.262436	0.0227	0.103167	antisense	7.95603	4.28929	4.5737		AL136979.1	0.265882	ENSG00000227914	KANK1	ns	ENSG00000107104	0.9937	-0.0148046
RN7SKP130	ENST00000364924	ENSG00000201794	CARD11	0.235268	0.0362	-0.104492	misc_RNA	6.87135	7.70361	5.39488		KCCAT198	0.273871	ENSG00000257642	C12orf75	ns	ENSG00000235162	0.5275	0.105898
RN7SKP143	ENST00000410519	ENSG00000222451	-	0.254665	0.0407	-0.0628348	misc_RNA	5.83683	6.48923	7.88698		AC022639.1	0.266627	ENSG00000253554	AC069133.1	ns	ENSG00000253762	0.8918	0.0396227
GNAS-AS1	ENST00000598163	ENSG00000235590	GNAS	0.255399	0.0609	0.075683	antisense	3.24531	3.23428	4.7979		AC092611.2	0.262436	ENSG00000251603	GATB	ns	ENSG00000059691	0.813	-0.0666274
RN7SKP111	ENST00000410349	ENSG00000222281	-	0.244391	0.0482	-0.00932272	misc_RNA	9.30742	9.93863	9.21145		LINC02060	-0.0185534	ENSG00000250156	TMEM161B-AS1	ns	ENSG00000247828	0.6731	0.0791208
RN7SKP166	ENST00000410812	ENSG00000222744	-	0.26071	0.0391	-0.134098	misc_RNA	7.21474	7.45488	6.98233		GNAS-AS1	0.255399	ENSG00000235590	GNAS	0.0982488	ENSG00000087460	0.8893	-0.0402359
snoU13	ENST00000459370	ENSG00000238295	-	0.256209	0.014	0.267966	snoRNA (intronic NFE2L2)	4.73676	6.19434	5.49712		SVIL-AS1	-0.208781	ENSG00000224597	SVIL	0.126602	ENSG00000197321	0.8887	0.0501468
Y_RNA Chr1	ENST00000383913	ENSG00000195401	CCAR1	0.278424	0.0263	0.186488	Y_RNA Chr1	5.27201	5.51678	5.22859		AC037459.2	0.333114	ENSG00000251034	PPP3CC	0.164675	ENSG00000120910	0.0609	0.222944
TTN-AS1	ENST00000587568	ENSG00000237298	TTN	0.276309	0.045	0.0912401	antisense	5.29187	3.30942	5.47203		HOXB-AS3	0.244017	ENSG00000233101	HOXB7	0.167755	ENSG00000260027	0.9593	-0.0302295
Y_RNA Chr8	ENST00000516058	ENSG00000277604	ZBTB10	0.260477	0.05	0.0730577	Y_RNA Chr8	2.64551	2.89273	-		HOXB-AS3	0.244017	ENSG00000233101	HOXB6	0.189443	ENSG00000108511	0.9596	0.0150824
LINC-PINT	ENST00000433079	ENSG00000231721	MKLN1	0.221488	0.0494	-0.00804491	antisense	6.40868	5.55987	5.10708		RNU1-104P	0.251441	ENSG00000253089	LINC02375	0.195144	ENSG00000256362	0.9272	0.0359537
RN7SKP226	ENST00000364912	ENSG00000201782	-	0.274702	0.0195	-0.0354972	misc_RNA	7.66576	7.44783	5.95665		AC025566.1	0.275316	ENSG00000244650	LINC02045	0.223158	ENSG00000243347	0.6827	0.0723381
AL136979.1	ENST00000421645	ENSG00000227914	KANK1	0.265882	0.064	0.00696774	antisense	4.59008	4.02773	4.71874		ATP13A5-AS1	-0.225627	ENSG00000236508	ATP13A5	0.239959	ENSG00000187527	0.9681	-0.0104051
SNORA70	ENST00000517218	ENSG00000201376	-	0.263849	0.0852	0.109792	SNORA70 (intronic TMX1)	4.48967	4.70165	5.01861		PRKCQ-AS1	0.26569	ENSG00000237943	PRKCQ	0.245029	ENSG00000065675	0.5351	0.123949
RN7SKP144	ENST00000411108	ENSG00000223040	-	0.226968	0.0541	-0.0812444	misc_RNA	5.53062	7.06865	6.71698		AC008074.3	0.0363538	ENSG00000223935	LGALSL	0.280818	ENSG00000119862	0.8047	0.0584326
HOXB-AS3	ENST00000487849	ENSG00000233101	HOXB3 /HOXB4 /HOXB5 /HOXB6 /HOXB7	0.244017	0.0677	-0.079481	antisense	3.90857	3.83964	5.84339		TTN-AS1	0.276309	ENSG00000237298	TTN	0.282414	ENSG00000155657	0.8726	0.0346595
RN7SKP292	ENST00000365522	ENSG00000202392	-	0.249852	0.0634	-0.0398831	misc_RNA	6.83659	6.60985	6.10414		ACVR2B-AS1	0.229127	ENSG00000229589	ACVR2B	0.283612	ENSG00000114739	0.1586	0.212355
PRKCQ-AS1	ENST00000449648	ENSG00000237943	PRKCQ	0.26569	0.0318	0.271177	antisense	7.01237	3.28594	5.14035		DNM3OS	-0.123736	ENSG00000230630	DNM3	0.366604	ENSG00000197959	0.621	-0.099998
RERG-AS1	ENST00000541243	ENSG00000255660	RERG	0.218323	0.026854	0.389495	antisense	4.9975	4.61737	4.75132		AC037459.2	0.333114	ENSG00000251034	SORBS3	0.434813	ENSG00000120896	0.0187	0.299642
TPRXL	ENST00000429201	ENSG00000180438	-	0.244349	0.0714	0.00540595	transcribed_processed_pseudogene	3.13798	3.50481	4.74166		HOXB-AS3	0.244017	ENSG00000233101	HOXB5	0.442426	ENSG00000120075	0.7611	0.0814825
AL513548.3	ENST00000611708	ENSG00000275846	-	0.284087	0.0678	0.116204	lincRNA	3.65316	3.9932	4.74816		AC006504.5	-0.00998399	ENSG00000267575	LINC00662	0.461414	ENSG00000261824	0.9373	-0.0163396
RN7SKP161	ENST00000411110	ENSG00000223042	CLEC1A	0.261546	0.0461	0.0974799	misc_RNA	4.88563	4.7112	5.19032		LINC-PINT	0.221488	ENSG00000231721	MKLN1	0.4961	ENSG00000128585	0.882	0.031531
ACVR2B-AS1	ENST00000441531	ENSG00000229589	ACVR2B	0.229127	0.084	0.30986	antisense	5.01105	6.30083	4.88129
TMEM191A	ENST00000419950	ENSG00000226287	PI4KA	0.242341	0.0766	0.0176242	transcribed_unprocessed_pseudogene	2.63419	3.23392	4.55244
AC037459.2	ENST00000514980	ENSG00000251034	SORBS3 / PPP3CC	0.333114	0.0026	0.48421	antisense	5.76862	4.10048	4.60838
RN7SKP36	ENST00000363997	ENSG00000200867	-	0.22719	0.0603	-0.0791996	misc_RNA	8.36125	8.89423	7.69537
AC022639.1	ENST00000520365	ENSG00000253554	AC069133.1 / COX6CP8	0.266627	0.0479	0.0360673	antisense	3.39051	3.48299	4.51314
SNORA5A	ENST00000384111	ENSG00000206838	-	0.253141	0.0563	-0.0377004	snoRNA (intronic TGRG4)	6.01078	7.15975	7.40715
AL139317.1	ENST00000554548	ENSG00000258698	-	0.255054	0.0309	-0.126322	lincRNA	5.53223	5.21542	5.31396
CAP1P2	ENST00000417455	ENSG00000232004	ZNF48	-0.252619	0.048	-0.0740398	processed_pseudogene	4.39052	8.60685	9.79517
AC008074.3	ENST00000441630	ENSG00000223935	LGALSL	0.0363538	0.0216261	0.476828	antisense	3.51163	4.1211	4.57326
AL590369.1	ENST00000455074	ENSG00000234789	ASB6	0.0666735	0.0569189	0.22826	antisense	4.27046	4.9971	4.52437
AL356108.1	ENST00000416510	ENSG00000236230	-	0.0824439	0.0595027	0.228085	lincRNA	4.52177	5.37717	4.70425
TET1P1	ENST00000426627	ENSG00000232204	-	-0.246252	0.0572	-0.212943	processed_pseudogene	4.91022	5.44885	7.09336
SVIL-AS1	ENST00000623175	ENSG00000224597	SVIL	-0.208781	0.0381	-0.131531	antisense	6.57049	7.44701	8.08081
LINC00310	ENST00000428914	ENSG00000227456	-	-0.165808	0.0231159	-0.310715	lincRNA	5.94918	4.95103	4.62444
AC006504.5	ENST00000586784	ENSG00000267575	LINC00662 / SLC25A1P5 / AC006504.2 / AC006504.4	-0.00998399	0.0963345	-0.291661	lincRNA	3.63319	3.87211	6.04936
LINC02060	ENST00000506041	ENSG00000250156	TMEM161B-AS1	-0.0185534	0.0876401	0.282046	lincRNA	4.35557	4.47136	4.25555
DNM3OS	ENST00000417354	ENSG00000230630	DNM3	-0.123736	0.0262652	-0.345932	antisense	4.8223	6.1689	4.40627
ATP13A4-AS1	ENST00000431512	ENSG00000225473	ATP13A4	-0.178724	0.1002	0.216798	antisense	4.84684	5.88021	4.79572
AL158201.1	ENST00000426382	ENSG00000228328	-	-0.264029	0.0078	-0.0800375	processed_pseudogene	8.59646	8.01312	9.58998
HAGLR	ENST00000552156	ENSG00000224189	HOXD3 / HAGLROS	-0.120271	0.0383	0.0063505	antisense	2.52113	3.68278	5.45906
AL356124.1	ENST00000430296	ENSG00000226149	-	-0.116547	0.0733253	-0.243493	lincRNA	4.75472	3.99334	4.67803
AL021408.1	ENST00000430428	ENSG00000236166	-	-0.254349	0.0553	0.0827862	lincRNA	3.9194	3.95833	4.85078
TBL1XR1-AS1	ENST00000617758	ENSG00000231310	TBL1XR1	-0.173069	0.0813	0.024307	antisense	3.58929	3.23435	4.71951
IDI2-AS1	ENST00000536039	ENSG00000232656	IDI2	-0.201432	0.0687	-0.0593453	antisense	4.86098	3.2363	5.26786
AC108062.1	ENST00000504984	ENSG00000251432	PGRMC2	-0.183848	0.0685	0.0818629	lincRNA	3.72282	4.88571	4.97326
C17orf112	ENST00000623702	ENSG00000227011	-	-0.184779	0.0811	-0.365155	lincRNA	3.54373	3.89285	3.75172
AC096949.1	ENST00000412047	ENSG00000231996	-	-0.222587	0.0214	-0.204488	unknown_noncode	10.3276	7.35163	7.3253
AC090282.1	ENST00000572821	ENSG00000261848	-	-0.0211438	0.0415132	0.269249	lincRNA	4.63721	4.90933	4.78423
AC084117.1	ENST00000496975	ENSG00000256006	-	-0.227657	0.0765	-0.149274	sense_intronic - from LDHA gene	4.17538	4.6389	4.65238
LINC00352	ENST00000425800	ENSG00000227893	-	-0.207221	0.0677	0.128178	lincRNA	3.113	3.43401	4.93572
AL391988.1	ENST00000614747	ENSG00000277879	SLC18A2	-0.217113	0.0772	0.0552764	antisense	3.99413	5.63477	5.6523
AC122710.2	ENST00000506093	ENSG00000251365	-	-0.192296	0.0372	0.112117	lincRNA	5.28452	6.36944	4.995
AP002884.3	ENST00000532168	ENSG00000250303	-	-0.196519	0.082	-0.145277	lincRNA	5.61703	4.9928	5.0247
AC026241.1	ENST00000517873	ENSG00000215179	-	-0.216746	0.083	-0.0451083	processed_pseudogene	6.68474	5.94497	9.85052
COPS8P2	ENST00000473228	ENSG00000214552	-	-0.194106	0.0563	-0.243683	processed_pseudogene	7.26091	-	-
PKMP2	ENST00000412159	ENSG00000235892	-	-0.276295	0.0108	0.0205662	processed_pseudogene	8.15526	6.40856	9.53923
ATP13A5-AS1	ENST00000414634	ENSG00000236508	ATP13A5	-0.225627	0.0483	-0.14498	antisense	5.78328	6.21713	4.9291
NFIA-AS1	ENST00000630993	ENSG00000237853	NFIA	-0.236152	0.0355	0.162566	antisense	3.09027	2.82195	4.48463
PKMP1	ENST00000455804	ENSG00000236480	-	-0.298907	0.0045	-0.0967618	processed_pseudogene	9.36082	7.0662	9.54058
ENTPD1-AS1	ENST00000449419	ENSG00000226688	CC2D2B	-0.180714	0.0643	-0.0744699	antisense	4.08705	4.29838	6.08495

## Sheet: S4.
XL COPY of Table 2 gene list - pubmed and gwas overlap						332 CORE IS genes: GWAS loci associated gene IDs									Additional 33 IS genes and GWAS loci associated gene IDs when BMI*IS model ANOVA model used								GWAS Sig CORE-IS	Direction of RNA linear relationship with HOMA2 IS	Biochemical linked to IR? (PubMed, July '17)	GWAS Study Significant (GWAS Catalog/Articles)	Notes
CORE-IS Gene	RNA linear relationship with IS	Published Biochemical relationship	T2DM Portal Evidence System (Green=5x10-8, Yellow=5x10-4)	GWAS Study Significant (GWAS Catalog/Articles)		gene_id	93 lost by BMI ANOVA model order	GWAS Obesity (1646) - 21	GWAS T2DM 996) - 22	GWAS Lipids (675) - 7	GWAS Ins (254) - 5	GWAS Glucose (114) - 4	Uni-variate RNA R value		gene_id	GWAS Obesity	GWAS T2DM	GWAS Lipids	GWAS Ins	GWAS Glucose	Uni-variate R value		CERS6	negative	< better S%	FG	213 from 332 have prior links to T2DM phenotypes
AASS	positive	> better S%	WC					0.0127582	0.0220884	0.0103704	0.019685	0.0350877			ACTN2						0.206145		C1orf158	negative		Lipids	45 GWAS hits for T2DM phenotypes (5x10-8) (network biology located additional overlaps)
ABCG1	positive	> better S%	IS, Adiposity			AASS	AASS						0.267398		STYXL1						0.20247		IGF1R	positive	> better S%	Lipids	180 GWAS suggestive association with T2DM phenotypes (5x10-4)
ABHD2	negative	< better S%	T2DM, LDL			ABHD2	ABHD2						-0.168733		CTSA						0.200723		MTF2	positive		Lipids	82 functional links to Insulin resistance
ACADL	positive	> better S%				ADGRA3	ADGRA3						0.0689474		EIF2AK4	EIF2AK4					-0.200581		ZNF274	positive		Lipids
ACOT11	positive	> better S%	IS, T2DM, BMI, LDL			ALDH1L1	ALDH1L1						0.228197		TTL						-0.199808		ANKS1B	negative		Obesity	http://www.type2diabetesgenetics.org/home/portalHome
ACSS1	positive	> better S%	BMI			ALDH1L2	ALDH1L2						-0.217701		FBXL17	FBXL17					-0.198604		COL4A3BP	positive		Obesity	https://www.ebi.ac.uk/gwas/home
ADPRHL1	negative					ANKRD50	ANKRD50						-0.262895		OXCT1						0.196569		COL6A1	negative		Obesity	Pubmed July2017
AGL	negative	< better S%	TG			ASCC1	ASCC1						-0.173123		BCOR						0.19621		FAT1	negative		Obesity
AKR1B15	negative		WHR			ATAD2	ATAD2						0.225733		FOXJ2						0.190116		FOXP2	positive		Obesity
ALDH1L1	positive	> better S%	BMI, LDL, WHR, Adiposity			ATP1A1	ATP1A1						-0.119575		FIGN	FIGN		FIGN			-0.188935		HOXB-AS3	positive		Obesity	Adiposity = linked to adipose mass phenotype
ALDH1L2	negative		BMI, WC			B4GALT6	B4GALT6						-0.157348		STARD8						0.187495		KLHL31	negative		Obesity	BMI = Body mass index
ALDH6A1	positive	> better S%				C1orf54	C1orf54						-0.19106		GAS6			GAS6			0.185581		MAPKAP1	negative	< better S%	Obesity	FG = Fasting glucose
ANKRD50	negative		T2DM			CBX7	CBX7						0.183671		GPT2						0.183358		MTPN	negative		Obesity	HDL = HDL cholesterol
ANKS1B	negative		IS, T2DM, BMI, FG, LDL	Obesity		CCDC25	CCDC25						-0.197707		ATP2C1						-0.183239		NCAM1	negative		Obesity	IS = measure of insulin sensitivity
ASCC1	negative		IS			CCNB1IP1	CCNB1IP1						0.217489		OPLAH						0.171125		PARK2	negative	< better S%	Obesity	LDL = LDL cholesterol
ATAD2	positive		T2DM, WHR			CD151	CD151						-0.223384		NFIA						-0.170158		PRKAG3	negative	< better S%	Obesity	Pro-insulin = pro-insulin levels
ATP1A1	negative	< better S%	HDL			CEBPD	CEBPD						0.186638		H2AFJ						-0.166818		PRRX1	positive		Obesity	TG = Triglycerides
ATP1B3	negative		HDL			COL15A1	COL15A1						-0.146133		ZDHHC14						0.159643		RAB29	negative		Obesity	WC = Waist circumferance
ATP2A2	positive		BMI			COL4A3BP	COL4A3BP	COL4A3BP					0.175505		YWHAE						-0.158489		SHISA4	negative		Obesity	WHR = Waist-to-hip ratio
B4GALT6	negative	< better S%	IS			COL5A2	COL5A2						-0.148783		ABTB1						0.158043		SSX2IP	negative		Obesity	T2DM = Risk for T2DM
BCL2L11	positive		BMI, T2DM, WHR, Adiposity			COL6A1	COL6A1	COL6A1					-0.170654		NUDT3	NUDT3					-0.156588		CDK2AP1	negative	< better S%	T2DM	() = at the lower significance
BDH1	positive	> better S%	IS, T2DM, BMI			CRBN	CRBN						0.157818		AKR7A2						0.155756		CEBPG	negative		T2DM
BRD8	positive	> better S%	T2DM, BMI			CYFIP1	CYFIP1						-0.130882		MREG						0.153407		DAAM1	negative		T2DM
C15orf41	positive		IS, BMI, WC			DAAM1	DAAM1		DAAM1				-0.186807		IL17D						0.147369		DAZAP1	positive		T2DM
C1orf158	negative			Lipids		DAPK1	DAPK1						-0.157419		CMPK1	CMPK1					-0.146693		DDR1	positive	> better S%	T2DM
CAB39L	negative		BMI, WHR, WC			DAZAP1	DAZAP1						0.197667		LRP4			LRP4			0.14345		DHTKD1	positive	> better S%	T2DM
CACNB1	negative		T2DM			DUSP19	DUSP19						-0.189823		MBD2						-0.139079		E2F3	negative		T2DM
CALM1	negative	< better S%	IS			ECT2	ECT2						-0.252858		TXLNG						0.137292		EML4	negative		T2DM
CARNS1	negative	< better S%	BMI, TG			EIF1	EIF1						0.228158		DERL1						0.135443		GADL1	negative		T2DM
CBX7	positive		WC			EPDR1	EPDR1						-0.251131		GALT						0.13338		LGR5	positive	> better S%	T2DM
CCDC25	negative		WC			ERBB3	ERBB3						-0.228553		HENMT1						-0.121538		MAPRE3	negative		T2DM
CCDC69	negative		IS, T2DM, TG, LDL			FAM118B	FAM118B						-0.206034		USP4						-0.118936		MSRB3	negative		T2DM
CCNB1IP1	positive		IS, T2DM			FAM160A1	FAM160A1						0.169297		RUVBL1						0.105846		RND3	negative	< better S%	T2DM
CD151	negative		HOMA-B			FARP2	FARP2						-0.180366										SGCG	positive		T2DM
CD38	negative	< better S%	T2DM			FAT1	FAT1	FAT1					-0.12573										TSPAN15	negative		T2DM
CDK14	negative	< better S%	IS, BMI, T2DM, WHR			FRMD3	FRMD3						-0.187424										TSPAN3	negative		T2DM
CDK2AP1	negative	< better S%	HDL, T2DM, LDL	T2DM		GADL1	GADL1		GADL1				-0.19728										PPP1R3B	negative	< better S%	T2DM, IR, Lipids
CEBPD	positive	> better S%	T2DM			GLUL	GLUL						0.269123										KLF12	positive		T2DM, Obesity
CEBPG	negative		IS, WC, HDL, WHR	T2DM		GPAT3	GPAT3						0.208734										NUCB2	negative	< better S%	T2DM, Obesity
CERS6	negative	< better S%	FG, (BMI, T2DM)			GRIA3	GRIA3						-0.230459										WWOX	negative		T2DM, Obesity
CLIP4	positive		BMI			HNRNPD	HNRNPD						0.205168										GRB14	negative		T2DM, Obesity, IR, Lipids
COL15A1	negative		TG, WC			ITIH5	ITIH5						-0.170944										INSR	positive	> better S%	T2DM, Obesity, IR, Lipids
COL4A3BP	positive		BMI, LDL	Obesity		KLF12	KLF12	KLF12	KLF12				0.224147										LPL	positive	> better S%	T2DM, Obesity, IR, Lipids
COL5A2	negative		IS, HDL			KLF15	KLF15						0.310562										MCC	negative		T2DM, Obesity, IR, Lipids
COL6A1	negative		T2DM, WHR, FG, LDL	Obesity		KLHL2	KLHL2						-0.182961
CORO1C	negative	< better S%	LDL			KLHL31	KLHL31	KLHL31					-0.230473
CRBN	positive	> better S%	T2DM			KPNA2	KPNA2						-0.169709
CTH	positive	> better S%				KPNA5	KPNA5						-0.231354
CTSF	positive		IS			LGALS1	LGALS1						-0.277727
DAAM1	negative		T2DM, BMI, Adiposity, WHR	T2DM		LRRC2	LRRC2						0.144527
DAPK1	negative		IS, HOMA-B, TG, WHR, Adiposity			MAGI3	MAGI3						-0.167779
DAZAP1	positive		T2DM (WC)			MAPRE3	MAPRE3		MAPRE3				-0.163846
DDR1	positive	> better S%	T2DM, LDL, TG, Adiposity	T2DM		MAST3	MAST3						-0.267475
DHRS7	negative	< better S%	BMI, LDL			MCC	MCC	MCC	MCC	MCC	MCC		-0.234087
DHTKD1	positive	> better S%	TG, WHR	T2DM		ME2	ME2						-0.206497
DPYSL3	positive		T2DM			MRC2	MRC2						-0.134672
E2F3	negative		T2DM, BMI, LDL, WC	T2DM		MROH7	MROH7						0.188955
ECT2	negative		BMI			MTF2	MTF2						0.175765
EDEM3	negative		T2DM			MTRF1	MTRF1						-0.211906
ELP2	positive		TG, HDL, FG, WHR			MYL12A	MYL12A						0.206701
EML4	negative		T2DM (BMI, LDL, IS, FG, WC)			MYLK4	MYLK4						-0.227852
EPDR1	negative		IS			NCAM1	NCAM1	NCAM1					-0.142642
ERBB3	negative	< better S%	WC			NLK	NLK						-0.201017
EZH1	positive		WHR			NMNAT1	NMNAT1						-0.161958
FAM118B	negative		LDL			NSF	NSF						-0.15878
FAM160A1	positive		IS, Adiposity			NUP210	NUP210						0.268302
FARP2	negative		TDM, HDL			PDHX	PDHX						-0.242272
FAT1	negative		IS, LDL, BMI	Obesity		PIM3	PIM3						0.209283
FERMT2	negative		IS, FG, BMI, Adiposity			POLA1	POLA1						0.292666
FOXP2	positive		T2DM, BMI, IS, Adiposity, WHR	Obesity		PPP1R3B	PPP1R3B		PPP1R3B	PPP1R3B	PPP1R3B	PPP1R3B	-0.252414
FRMD3	negative	< better S%	T2DM, HDL, BMI, LDL			RAB29	RAB29	RAB29					-0.199821
G0S2	negative	< better S%	FG			RAB40C	RAB40C						0.26229
GADL1	negative		IS, BMI, LDL, WHR	T2DM		ROBO1	ROBO1						-0.208005
GCLC	positive		T2DM, IS, BMI, WHR, TG			RPL15	RPL15						0.220366
GLUL	positive	> better S%				RXRG	RXRG						-0.219244
GPAT3	positive	> better S%	n/a			SATB1	SATB1						0.160416
GPD1	negative	< better S%	WC			SEC61A1	SEC61A1						-0.163378
GRB14	negative		T2DM, IS, LDL, HDL, TG, WHR	#N/A		SESN1	SESN1						0.211396
GRIA3	negative		TDM, Adiposity			SESN3	SESN3						-0.101346
GSR	negative		T2DM, IS, HOMA-B			SFRP4	SFRP4						-0.165175
HBP1	positive	> better S%	TG, WC			SGCG	SGCG		SGCG				0.225214
HEXIM1	negative	< better S%	Adiposity			SGMS2	SGMS2						-0.160026
HNRNPD	positive		WC			SMIM8	SMIM8						0.158849
HOMER1	negative	< better S%	IS			SOS2	SOS2						-0.187232
HOXB-AS3	positive			Obesity		SPARC	SPARC						-0.22713
IGF1R	positive	> better S%	T2DM, BMI, WC, FG, LDL, WHR	Lipids		SSX2IP	SSX2IP	SSX2IP					-0.20588
ING5	positive		WHR, WC			STK38L	STK38L						-0.200663
INSR	positive	> better S%	TG (T2DM, BMI, HOMA-B, HDL)	T2DM, Obesity, IR, Lipids		SZRD1	SZRD1						-0.302171
ITIH5	negative	< better S%	T2DM, WHR, FG			TSPAN15	TSPAN15		TSPAN15				-0.15657
KCNN3	negative	< better S%	T2DM, IS, WC			UBE2G1	UBE2G1						0.173741
KIAA1109	positive		T2DM, IS, BMI, WHR, TG			USP25	USP25						0.14675
KIAA1841	positive		T2DM			USP6	USP6						0.108105
KLF12	positive		T2DM, IS, BMI, FG, LDL, WHR, TG	T2DM, Obesity		ZEB1	ZEB1						-0.178408
KLF15	positive	> better S%				ZNF282	ZNF282						0.149965
KLHL2	negative		T2DM, WHR			ABCG1							0.272692
KLHL31	negative		T2DM, WHR, Adiposity, HOMA-B	Obesity		AK1							-0.263819
KPNA2	negative		T2DM, TG			ATP2A2							0.153923
KPNA5	negative		IS, BMI, HOMA-B			CDK2AP1			CDK2AP1				-0.271355
LAMB2	negative		IS			CEBPG			CEBPG				-0.176427
LDHA	negative	< better S%	FG, WHR			DDR1			DDR1				0.298329
LDHB	positive	> better S%	T2DM, WC			DHTKD1			DHTKD1				0.262637
LGALS1	negative	< better S%				GRB14		GRB14	GRB14	GRB14	GRB14	GRB14	-0.362046
LGR5	positive	> better S%	T2DM, WC	T2DM		IGF1R						IGF1R	0.278251
LIN52	positive		T2DM, BMI			INSR		INSR	INSR	INSR	INSR		0.134866
LPL	positive	> better S%	TG, HDL (T2DM, LDL)	T2DM, Obesity, IR, Lipids		KIAA1109							0.269961
LRRFIP2	negative		FG			LGR5			LGR5				0.173366
LRRN3	negative		T2DM, Adiposity			LPL		LPL	LPL	LPL	LPL	LPL	0.347481
MAGI3	negative		IS, TG			MSRB3			MSRB3				-0.187205
MAPKAP1	negative	< better S%	WHR	Obesity		MTPN		MTPN					-0.12994
MAPRE3	negative		FG, TG	T2DM		MUSK							-0.18614
MAST3	negative		BMI, WC, WHR			NUCB2		NUCB2	NUCB2				-0.215038
MAT2B	positive		T2DM, LDL, Adiposity			PON2							-0.310655
MCC	negative		T2DM, IS, HDL, TG, BMI, WC, LDL, HOMA-B	T2DM, Obesity, IR, Lipids		PRRX1		PRRX1					0.239517
MCCC1	positive	> better S%	BMI			PRSS42							0.303611
ME2	negative	< better S%	TG			RAPH1							-0.233466
MRC2	negative		T2DM, BMI, IS			RND3			RND3				-0.167027
MROH7	positive		WC			RNF10							-0.179432
MROH7-TTC4	positive		T2DM			TSPAN3			TSPAN3				-0.229323
MSRB3	negative		WHR, WC	T2DM		WWOX		WWOX	WWOX				-0.173898
MSTN	negative	< better S%	BMI			ANKS1B		ANKS1B					-0.152945
MTDH	negative		T2DM, Adiposity			FOXP2		FOXP2					0.167476
MTF2	positive		HDL (LDL, WHR)	Lipids		PARK2		PARK2					-0.177251
MTPN	negative			Obesity		HOXB-AS3		HOXB-AS3					0.149741
MTRF1	negative		T2DM			LINC00310							-0.280593
MUSK	negative		T2DM, IS, WHR, Adiposity			CCDC69							-0.333072
MYBPC2	negative		BMI			E2F3			E2F3				-0.245169
MYL1	negative		IS			EDEM3							-0.223504
MYL12A	positive		IS			KCNN3							-0.252966
MYLK4	negative		IS, Adiposity			TACC2							0.16582
N4BP2L1	positive		T2DM, WC, HDL, LDL, BMI			TTC8							-0.249612
NCAM1	negative		T2DM, IS, FG, BMI, HOMA-B	Obesity		GTF2E1							-0.239807
NDUFAF5	negative	< better S%	T2DM, LDL, Adiposity			SEPT11							-0.175822
NETO2	negative		IS			RN7SKP226							0.17661
NIN	negative		BMI, TG, Adiposity			IDI2-AS1							-0.177114
NSF	negative	< better S%	BMI, WC, WHR, pro-insulin			FERMT2							-0.184138
NUCB2	negative	< better S%	WC (BMI, T2DM, WHR)	T2DM, Obesity		MAPKAP1		MAPKAP1					-0.176955
NUP210	positive		BMI, WC, WHR, HC			ECHDC3							0.104132
OARD1	positive		HC			GCLC							0.228488
OSBPL6	negative		T2DM, WC, WR, Adiposity			LDHA							-0.390243
PARK2	negative	< better S%	BMI (T2DM, TG, IS, LDL, WC, Adiposity)	Obesity		AC003982.1							0.139284
PCYT2	positive	> better S%				AC006504.5							-0.0924076
PDHX	negative	< better S%	WC			AC008074.3							0.16449
PDLIM7	negative	< better S%				AC013467.1							0.264144
PGK1	negative	< better S%				AC022639.1							0.198364
PGM2	negative	< better S%	IS			AC025566.1							0.179673
PHKB	negative	< better S%	BMI, WHR			AC026241.1							-0.174404
PKM	negative	< better S%	BMI, TG			AC037459.2							0.399073
PLXDC1	negative		T2DM, LDL			AC084117.1							-0.226702
PON2	negative	< better S%				AC090282.1							0.0865258
PPM1L	negative	< better S%	BMI, T2DM			AC092611.2							0.205777
PPP1R3B	negative	< better S%	T2DM, BMI, TG, WC, LDL, WHR	T2DM, IR, Lipids		AC096949.1							-0.270287
PPP2R5C	negative	< better S%	IS, T2DM, BMI, WC, WHR			AC108062.1							-0.14159
PRDX6	positive	> better S%				AC122710.2							-0.192949
PRKAG3	negative	< better S%		Obesity		AC243562.2							0.273835
PRRX1	positive		LDL, WC, WHR	Obesity		ACADL							0.24604
PRSS42	positive		HDL			ACOT11							0.28762
RAB29	negative		n/a	Obesity		ACSS1							0.317933
RAB30	negative		T2DM, IS			ACVR2B-AS1							0.255061
RAB40C	positive		FG, WC, HC			ADPRHL1							-0.315631
RAPH1	negative	< better S%	T2DM, LDL			AGL							-0.307246
RCBTB1	negative		IS, BMI			AKR1B15							-0.264923
RDH10	negative	< better S%				AL021408.1							-0.146685
RND3	negative	< better S%	T2DM, LDL, BMI, WC	T2DM		AL133343.1							0.240578
RNF10	negative	< better S%	BMI, WC			AL136979.1							0.180687
ROBO1	negative	< better S%	IS, BMI, WHR, WC, Adiposity, LDL, HDL			AL139317.1							0.143644
RXRG	negative	< better S%				AL158201.1							-0.237024
SATB1	positive		WHR, WC			AL356108.1							0.133469
SEC61A1	negative	< better S%				AL356124.1							-0.242136
SEPT11	negative	< better S%	FG, BMI, Adiposity			AL391988.1							-0.150043
SESN1	positive		T2DM, LDL			AL513548.3							0.229258
SESN3	negative	< better S%	LDL			AL590094.1							0.124238
SETDB2	negative	< better S%	IS			AL590369.1							0.141207
SFRP4	negative	< better S%	IS, WHR, WC			ALDH6A1							0.370029
SGCG	positive		T2DM, IS, LDL, TG, WHR	T2DM		AP002884.3							-0.192275
SGMS2	negative	< better S%	T2DM			ATP13A4-AS1							-0.0860718
SH3PXD2A	positive		T2DM, IS, Adiposity, WC			ATP13A5-AS1							-0.225375
SH3RF2	negative		T2DM, BMI, WHR			ATP1B3							-0.154843
SHISA2	negative		HC			B3GLCT							-0.251866
SHISA4	negative		BMI (T2DM, IS)			BCL2L11							0.21546
SLC16A10	negative	< better S%	T2DM, BMI			BDH1							0.349449
SLC27A1	positive	> better S%				BPGM							-0.29094
SLC43A1	positive	> better S%	LDL, WC, WHR			BRD8							0.121326
SLC4A4	negative		T2DM, IS, BMI, WC			C15orf41							0.326883
SMIM8	positive		LDL			C17orf112							-0.303961
SMTNL2	negative		BMI			C1orf158							-0.162972
SOS2	negative		IS, Adiposity			C20orf24							-0.308098
SPARC	negative	< better S%	WHR			CAB39L							-0.259508
SSX2IP	negative		FG	Obesity		CACNB1							-0.237413
STK38	negative		T2DM			CALM1							-0.262336
STK38L	negative		BMI, LDL, WHR			CAP1P2							-0.213815
TACC2	positive		T2DM, IS, BMI, WHR, WC, Adiposity			CARNS1							-0.220673
TANC2	negative		T2DM, BMI, LDL, WC, WHR			CD38							-0.200434
TPRXL	positive		T2DM, Adiposity			CD99							-0.207215
TSPAN15	negative		WHR	T2DM		CDK14							-0.235496
TSPAN3	negative		T2DM	T2DM		CERS6							-0.22303
TSPAN9	negative		BMI, HDL, WHR, Adiposity			CLIP4							0.209396
TTC8	negative		T2DM			COPS8P2							-0.25515
TUBGCP4	positive		IS, TG, BMI, T2DM			CORO1C							-0.178224
TULP4	negative		T2DM, IS, WC			CTH							0.285137
UBE2G1	positive		HDL			CTSF							0.209821
UBE4A	positive		T2DM, HDL			DHRS7							-0.299897
UNKL	positive		IS, WC			DNM3OS							-0.257007
USP25	positive		FG, WC, HC			DPYSL3							0.29656
VCL	negative		T2DM, BMI, Adiposity			ELP2							0.263774
VPS8	positive		FG			EML4							-0.157337
WWOX	negative		T2DM, IS, FG, TG, BMI, WHR, WC, Adiposity	T2DM, Obesity		ENTPD1-AS1							-0.172431
XPO4	positive		T2DM, HDL, HC			EZH1							0.202818
ZEB1	negative		WC			EZR							-0.206054
ZFAND5	positive		WHR			G0S2							-0.36059
ZMAT3	negative		T2DM			GNAS-AS1							0.195821
ZMYM2	negative		WHR			GPD1							-0.305215
ZNF274	positive		Adiposity	Lipids		GSR							-0.262111
ZNF282	positive		WC			HAGLR							-0.16828
						HBP1							0.175934
						HEXIM1							-0.324765
						HMGB2							0.292587
Notes						HOMER1							-0.338467
213 from 332 have prior links to T2DM phenotypes						ING5							0.291404
45 GWAS hits for T2DM phenotypes (5x10-8)						KCCAT198							0.168349
180 GWAS suggestive association with T2DM phenotypes (5x10-4)						KIAA1841							0.18576
82 functional links to Insulin resistance						LAMB2							-0.211884
						LDHB							0.298177
http://www.type2diabetesgenetics.org/home/portalHome						LDHBP2							0.236075
https://www.ebi.ac.uk/gwas/home						LIN52							0.267717
Pubmed July2017						LINC-PINT							0.140281
						LINC00352							-0.10294
						LINC02060							0.0894708
Adiposity = linked to adipose mass phenotype						LINC02210							0.194749
BMI = Body mass index						LRRFIP2							-0.218792
FG = Fasting glucose						LRRN3							-0.197817
HDL = HDL cholesterol						MAP7D1							-0.19647
IS = measure of insulin sensitivity						MAT2B							0.234668
LDL = LDL cholesterol						MCCC1							0.27821
Pro-insulin = pro-insulin levels						MIR296							0.15314
TG = Triglycerides						MOB1B							-0.265116
WC = Waist circumferance						MROH7-TTC4							0.209684
WHR = Waist-to-hip ratio						MSTN							-0.32192
T2DM = Risk for T2DM						MTDH							-0.218208
() = at the lower significance						MYBPC2							-0.214444
						MYL1							-0.21566
						MYL5							-0.295509
						N4BP2L1							0.251142
						NDUFAF5							-0.258603
						NETO2							-0.269624
						NFIA-AS1							-0.098611
						NIN							-0.284794
						NPSR1-AS1							0.202133
						OARD1							0.229263
						OSBPL6							-0.266451
						PCYT2							0.31062
						PDLIM7							-0.271026
						PGK1							-0.319122
						PGM2							-0.0779019
						PHKB							-0.263119
						PKM							-0.247656
						PKMP1							-0.219185
						PKMP2							-0.166875
						PLPP1							-0.295853
						PLXDC1							-0.124476
						PMEPA1							-0.193942
						PPM1L							-0.329064
						PPP2R5C							-0.18742
						PRDX6							0.142054
						PRKAG3				PRKAG3			-0.288902
						PRKCQ-AS1							0.275942
						PRSS44							0.171859
						PSTPIP2							-0.306933
						RAB30							-0.162232
						RCBTB1							-0.218134
						RDH10							-0.238536
						RERG-AS1							0.269258
						RN7SKP10							0.125269
						RN7SKP111							0.155389
						RN7SKP130							0.123937
						RN7SKP143							0.152417
						RN7SKP144							0.137695
						RN7SKP161							0.209872
						RN7SKP163							0.140924
						RN7SKP166							0.126899
						RN7SKP185							0.136988
						RN7SKP281							0.0872506
						RN7SKP292							0.154604
						RN7SKP36							0.133436
						RN7SKP50							0.161506
						RNU1-104P							0.145062
						RORA-AS2							0.177131
						RP11-766F14.2							-0.288148
						SCHIP1							0.154709
						SDHAP3							0.252932
						SETDB2							-0.216353
						SH3PXD2A							0.274118
						SH3RF2							-0.234589
						SHISA2							-0.232194
						SHISA4							-0.187023
						SLC16A10							-0.317998
						SLC27A1							0.230151
						SLC43A1							0.228579
						SLC4A4							-0.188897
						SMTNL2							-0.218949
						SNHG22							0.253356
						SNORA5A							0.162359
						SNORA70							0.216431
						SNORD83A							0.207465
						snoU13							0.261755
						snoU2-30							0.199389
						SPSB3							0.179558
						STK38							-0.207814
						SVIL-AS1							-0.19489
						SYNC							-0.309174
						TANC2							-0.228208
						TBL1XR1-AS1							-0.130713
						TET1P1							-0.252465
						TMEM120A							0.232189
						TMEM191A							0.173442
						TPRXL							0.172446
						TSPAN9							-0.139625
						TTN-AS1							0.224808
						TUBGCP4							0.191827
						TULP4							-0.193655
						U8							0.202388
						UBE4A							0.170454
						UCKL1							0.143099
						UHMK1							-0.209792
						UNKL							0.13327
						VCL							-0.200957
						VPS8							0.271459
						XPO4							0.223281
						Y_RNA Chr1							0.252498
						Y_RNA Chr8							0.252498
						ZFAND5							0.0947992
						ZMAT3							-0.174249
						ZMYM2							-0.238883
						ZNF274				ZNF274			0.267442

## Sheet: S5.
Clinical treatment regulated CORE-IS genes
- ' equals 'not on chip'		n=62 pre/post	n=175 pre/post	n=251 pre/post	n=41 (U133+2 chip)
		2 HTA 2.0 studies: Exercise (MP + Weigart)	5grp HTA-U133 ENSt Exercise-only	6grp HTA-U133-Illumina - Exercise + Diet/Exercise	Sears PPARG-drug-TREATMENT in IR subjects
CORE fasting IS genes (332)	biotype	HTA Stouffer FDR	Stoufer FDR	Stoufer FDR	ttest p-value
CYFIP1	protein	0	0	8.64511e-08	2.43646e-05
SHISA4	protein	0	0	0.0025935	3.54266e-05
CCDC69	protein	0.339047	0.0127412	0.00040211	0.000147744
C20orf24	protein	0.753472	0.84218	0.923866	0.000171945
LPL	protein	0.722427	0.232179	0.605242	0.000260149
ME2	protein	0.213311	0.0272913	0.0011097	0.000347838
VCL	protein	0.259892	0.160767	0.0291579	0.000553997
HNRNPD	protein	0	0	3.52829e-12	0.000670226
NDUFAF5	protein	0.493176	0.563333	-	0.000677255
KLHL31	protein	0.0064382	1.22525e-05	3.58244e-05	0.00103396
POLA1	protein	0.174055	0.24237	0.319123	0.0010797
DHTKD1	protein	0.117383	0.0133215	0.00216534	0.00155247
MTPN	protein	0.132399	0.269851	0.10773	0.00169056
EIF1	protein	0.213849	0.00633357	0.000144965	0.00195574
RAB40C	protein	0.40505	0.7945	0.490194	0.00210734
DDR1	protein	0.584226	0.00903938	0.000235946	0.00258013
PRRX1	protein	0.213311	0.641836	0.495999	0.00260866
COL15A1	protein	0	0	0	0.00278576
COL5A2	protein	0	0	2.87304e-12	0.0029141
ALDH6A1	protein	0	0	0.000632832	0.00297776
EPDR1	protein	0.0173141	0.0477348	0.191371	0.00318455
FRMD3	protein	0.69164	0.684208	0.081252	0.00362112
KIAA1841	protein	0.191892	0.510991	0.405736	0.00424449
SPARC	protein	0	0	0	0.00431866
SMIM8	protein	0.897306	0.174026	-	0.00498277
GLUL	protein	0	0	1.63876e-11	0.00520637
ING5	protein	0.718952	0.269851	0.276244	0.0059154
PKM	protein	0	0	-	0.00614285
ATP1A1	protein	0	0	7.32338e-08	0.00641998
MAPKAP1	protein	0.469808	0.18702	0.0739114	0.00652855
AASS	protein	0	0	0.00579585	0.00665811
RPL15	protein	0.893532	0.272726	0.555795	0.00685525
MRC2	protein	0.0019639	9.33512e-05	0.000288748	0.00701874
RAPH1	protein	0.00138838	0.000695061	0.00074245	0.00731291
RND3	protein	0.00101275	0.167024	0.0552239	0.00883665
WWOX	protein	0.791692	0.0328122	0.0551096	0.00886772
OSBPL6	protein	0.928139	0.160767	0.709328	0.00927268
ABCG1	protein	0.985565	0.2771	0.333295	0.00971956
ROBO1	protein	0.447404	0.654218	0.677425	0.0110537
SEC61A1	protein	0.69164	0.138134	0.125879	0.0110875
CCNB1IP1	protein	0.58937	0.332072	0.359599	0.0120724
NETO2	protein	0	0	2.24071e-09	0.0141788
FERMT2	protein	0.0988102	0.00783678	0.00223999	0.0146304
E2F3	protein	0.20415	0.0456334	0.0610327	0.0151437
TACC2	protein	0.0264896	6.15041e-05	6.83174e-05	0.0167116
NSF	protein	0.3641	0.379798	0.510135	0.0167372
ZNF274	protein	0.160599	0.160767	0.373951	0.0186145
CLIP4	protein	0.00610303	0.0123935	0.00548942	0.0197457
FAM160A1	protein	0	0	0.00206307	0.0219371
ANKRD50	protein	0	0	0.0011097	0.0220546
MAP7D1	protein	0.475967	0	0.00223999	0.0226311
C15orf41	protein	0.0988102	0.284649	0.221508	0.02341
C1orf54	protein	0	0	0	0.0266747
PCYT2	protein	0.506239	0.0452412	0.0848296	0.030658
PDLIM7	protein	0.43974	0.0250394	0.00230857	0.0314367
PPM1L	protein	0	0	0.0539252	0.031533
SZRD1	protein	0	0	-	0.0322437
KIAA1109	protein	0.692621	0.160767	0.605513	0.0326815
KCNN3	protein	0	0	0.000679638	0.0346148
LIN52	protein	0.0137106	0.00141371	0.00246567	0.035443
SH3PXD2A	protein	0.831534	0.432517	0.0300078	0.0360076
ADPRHL1	protein	0.0901382	0.160767	0.0356239	0.0363627
USP6	protein	0.000428982	0.00216193	0.0127	0.0390892
TUBGCP4	protein	0.292171	0.256488	0.0883312	0.0422005
SPSB3	protein	0.0886754	0.168403	0.352195	0.0429317
TMEM120A	protein	0.223575	0.394	0.164654	0.0443948
AGL	protein	0.451939	0.141902	0.332406	0.0449584
UBE2G1	protein	0	0	0.0209546	0.0461959
COL6A1	protein	0	0	1.54488e-06	0.0477466
CD99	protein	0.128301	0.0161311	0.0356239	0.0542597
CAB39L	protein	0.195741	0.132931	0.177207	0.0545197
N4BP2L1	protein	0.0419466	0.00945617	0.00248892	0.05587
SCHIP1	protein	0.164571	0.319159	0.361124	0.0561761
TULP4	protein	0.79125	0.723651	0.339826	0.0567603
FAT1	protein	0.00125431	5.76715e-05	1.71477e-05	0.0588236
MTF2	protein	0.223575	0.357986	0.741351	0.0590774
ITIH5	protein	0.00350844	0.000465405	0.000431387	0.0602513
ZEB1	protein	0.79125	0.394	0.129836	0.06174
PLPP1	protein	0.768462	0.175242	-	0.0681155
MCCC1	protein	0.0406709	0.270663	0.0471076	0.0695772
MCC	protein	0.408833	0.582648	0.753342	0.069751
CD151	protein	0.893532	0.553836	0.333295	0.0705067
OARD1	protein	0.177958	0.227668	-	0.0722418
B4GALT6	protein	0.111083	0.212454	0.144838	0.0723102
MTRF1	protein	0.79125	0.870865	0.898197	0.0736851
FAM118B	protein	0.273199	0.675288	0.528076	0.0771679
GTF2E1	protein	0.477564	0.108272	0.0317679	0.079406
USP25	protein	0.072859	0.061515	0.00422199	0.0795703
RCBTB1	protein	0.0007129	6.72821e-05	7.03223e-05	0.0809955
LRRFIP2	protein	0.692621	0.770077	0.972665	0.0821481
DUSP19	protein	0.68496	0.431456	0.293828	0.082767
MUSK	protein	0.377473	0.0417569	0.092766	0.0869654
STK38	protein	0	0	0.00280013	0.0870507
RP11-766F14.2	protein	0.768462	0.673766	-	0.0879015
MSRB3	protein	0.110597	0.0067704	0.000415318	0.0879582
DAZAP1	protein	0.936844	0	7.50834e-05	0.0923125
XPO4	protein	0.126915	0.0249158	0.0215058	0.0950253
CTSF	protein	0.642562	0.133752	0.328065	0.100574
GADL1	protein	0.555886	0.949288	0.766932	0.10524
ACADL	protein	0.90897	0.713618	0.295312	0.109133
VPS8	protein	0.00437692	0.0134081	0.000713004	0.112241
ZFAND5	protein	0.00559271	0.00825208	0.0103471	0.113955
CORO1C	protein	0.00855353	0.00633357	0.00557611	0.118318
DPYSL3	protein	0.740418	0.593299	0.766932	0.125766
GCLC	protein	0.75282	0.348439	0.370139	0.129365
SLC16A10	protein	0	0	0.00360191	0.130207
PPP2R5C	protein	0.553916	0.743452	0.333256	0.130249
PRKAG3	protein	0	0	0	0.131372
ATP2A2	protein	0.0010721	0.0133215	0.0222254	0.133735
ELP2	protein	0.00106575	0.000155001	0.00184571	0.137322
SOS2	protein	0	0	2.09981e-05	0.143278
MYLK4	protein	0.630445	0.684208	0.809422	0.14761
SLC4A4	protein	0.0458777	0.108281	0.0553691	0.147836
NCAM1	protein	0.600171	0.394	0.735099	0.154374
ALDH1L1	protein	0.0800833	0.0448741	0.0127	0.155688
TPRXL	processed_pseudogene	0.516125	0.18702	0.370139	0.157624
PSTPIP2	protein	0.692621	0.394	0.283621	0.167031
INSR	protein	0.0886754	0.0237134	0.0372556	0.167992
RAB30	protein	0.00388803	0.0204973	0.0235625	0.171742
NMNAT1	protein	0.908051	0.265806	0.268274	0.174935
ERBB3	protein	0.630445	0.0960765	0.0902616	0.175454
ABHD2	protein	0.263605	0.0258215	0.0180441	0.176309
UCKL1	protein	0.837961	0.582648	0.0678028	0.178441
PRDX6	protein	0.0426018	5.2548e-05	5.83337e-05	0.183093
EML4	protein	0	0	3.1325e-06	0.196718
KLHL2	protein	0.00341436	0.0161052	0.0270018	0.205123
AK1	protein	0.765566	0.582648	0.564075	0.207681
HEXIM1	protein	0.928139	0.424577	0.611581	0.208799
SLC43A1	protein	0.0454337	0.0392646	0.0471076	0.21126
KPNA2	protein	0.382309	0.043413	0.0402041	0.219941
CD38	protein	0	0	0.00254979	0.223026
FOXP2	protein	0.00884733	0.00346049	0.0134456	0.227436
BRD8	protein	0.111798	0.206171	0.402502	0.235929
MAT2B	protein	0.615383	0.395442	0.934008	0.245465
ATAD2	protein	0.0398218	0.0192036	0.0170911	0.254773
DHRS7	protein	0	0	0.00025953	0.257753
NUP210	protein	0.584226	0.328677	0.766932	0.259797
UBE4A	protein	0.0148948	0.0520764	0.0209895	0.260271
CRBN	protein	0.00403654	0.001352	0.00420311	0.265123
G0S2	protein	0	0	0.00268899	0.265985
COL4A3BP	protein	0.000333077	0.000307996	0.00131075	0.26703
MYBPC2	protein	0.0197206	0.000390701	1.51244e-06	0.279912
MOB1B	protein	0.912302	0.788711	-	0.283028
SSX2IP	protein	0.170342	0.0345849	0.015281	0.288541
MAST3	protein	0.3199	0.19931	0.389831	0.295864
NLK	protein	0.0177788	0.149137	0.0552239	0.304805
PIM3	protein	0.655812	0.959343	0.396297	0.312122
TMEM191A	processed_pseudogene	0.981749	0.582648	0.525832	0.318075
BCL2L11	protein	0.152219	0.394	0.504576	0.319228
CACNB1	protein	0.0742472	9.33512e-05	3.4786e-06	0.333773
ECT2	protein	0	0	0.0567714	0.33524
LAMB2	protein	0.721337	0.00839873	0.0156528	0.341618
SMTNL2	protein	0	0	6.09028e-10	0.349022
MROH7	protein	0.90897	0.646649	-	0.354704
RNF10	protein	0.164571	0.870865	0.569632	0.360837
MAGI3	protein	0.0146904	0.000865439	0.000715148	0.362834
TSPAN9	protein	0.447877	0.0868006	0.0806434	0.363729
SGMS2	protein	0.0709237	0.0448741	0.0431217	0.365265
CCDC25	protein	0.90897	0.641836	0.344371	0.374743
PDHX	protein	0.354787	0.00993879	0.000486892	0.384691
PHKB	protein	0.543908	0.269851	0.0742097	0.385203
NUCB2	protein	0.409803	0.26237	0.172606	0.385319
MYL12A	protein	0.179519	0.400207	0.41759	0.386955
EZH1	protein	0	0	1.49342e-05	0.405663
EZR	protein	0	0	1.11293e-05	0.406256
GPD1	protein	0	0	1.37791e-05	0.415395
RXRG	protein	0.50193	0.00880168	0.0017723	0.416267
HBP1	protein	0.00835451	0.0082434	0.00206307	0.417478
ALDH1L2	protein	0.0035988	0.00135943	0.0171447	0.419478
HOMER1	protein	0.0231734	0.101061	0.00074245	0.423225
LGALS1	protein	0.0294555	0.00362435	0.000652478	0.432643
TSPAN3	protein	0	0	0.00579585	0.43699
RDH10	protein	0.0660794	0.0067704	0.000230117	0.438579
STK38L	protein	0.0726643	0.043413	0.0291579	0.439277
NIN	protein	0.553916	0.727555	0.510135	0.440335
CEBPD	protein	0.213311	0.168403	0.0123761	0.442361
PON2	protein	0.0198454	0.0202929	0.00248892	0.444876
BDH1	protein	0.164571	0.160767	0.0470038	0.448947
PPP1R3B	protein	0.469808	0.432517	0.328065	0.463205
KLF12	protein	0.831534	0.927514	0.898197	0.463471
SFRP4	protein	0.0026306	0.00136551	0.000894793	0.46977
CDK14	protein	0.191822	0.160831	-	0.475332
PARK2	protein	0	0	0.0290963	0.475563
CERS6	protein	0.408833	0.007244	-	0.485935
KLF15	protein	0.00567775	0.037576	0.0132436	0.486347
UNKL	protein	0.963392	0.535858	0.446018	0.506765
PMEPA1	protein	0.69164	0.943597	0.956756	0.522984
ATP1B3	protein	0.00225872	5.37758e-07	1.71477e-05	0.529101
DAAM1	protein	0.895603	0.943597	0.798743	0.533555
SGCG	protein	0	0	0.000632832	0.537951
ZNF282	protein	0.831534	0.221837	0.276244	0.538516
CTH	protein	0	0	0.000194982	0.580637
LDHB	protein	0.0179893	1.15251e-06	2.67657e-10	0.58541
SYNC	protein	0.540716	0.0791557	0.0047744	0.587832
MROH7-TTC4	protein	0.557937	0	-	0.60675
FARP2	protein	0.692621	0.0153366	0.0127	0.620625
CARNS1	protein	0.0191376	0.00284415	-	0.622693
EDEM3	protein	0.987873	0.453596	0.842329	0.625553
GRIA3	protein	0.510933	0.530004	0.766932	0.63433
C1orf158	protein	0	0	1.28472e-06	0.6434
RAB29	protein	0.186948	0.00175771	-	0.649405
ZMYM2	protein	0.79125	0.716168	0.219162	0.662025
HMGB2	protein	0.471674	0.932532	0.582923	0.666234
ADGRA3	protein	0	0	-	0.668942
MYL5	protein	0.116323	0.00993879	0.00557611	0.686793
GRB14	protein	0.692711	0.684208	0.613906	0.699723
SHISA2	protein	0.181161	0.160767	0.0814622	0.731597
IGF1R	protein	0.893532	0.269121	0.0573364	0.734301
TANC2	protein	0.0277221	0.00498298	0.00385054	0.736438
ECHDC3	protein	0.630445	0.856392	0.782613	0.741886
SESN1	protein	0.181723	0.105943	0.0539252	0.745742
SLC27A1	protein	0.000734868	0.000122895	0.000623483	0.746081
KPNA5	protein	0.000745406	0.0120307	0.00140259	0.752562
PGK1	protein	0.251596	0.0791557	0.0471076	0.756947
CDK2AP1	protein	0.0666386	0.0247207	0.144838	0.789464
ANKS1B	protein	0.529162	0.510991	0.8857	0.805674
ZMAT3	protein	0	0	0.41759	0.806744
ACOT11	protein	0.0176156	0.0250051	0.0406448	0.80704
UHMK1	protein	0.0588372	0.00932952	0.0127255	0.825532
GPAT3	protein	0	0	-	0.827933
MAPRE3	protein	0.0120249	0.513753	0.924002	0.838921
MSTN	protein	0	0	1.3401e-06	0.844075
SETDB2	protein	0	0	0.00579585	0.846774
B3GLCT	protein	0.37373	0.7945	-	0.858144
LGR5	protein	8.61939e-05	0.0719759	0.339826	0.865584
BPGM	protein	0.12048	0.657041	0.394102	0.865798
PLXDC1	protein	0.0017583	1.59352e-06	1.11666e-05	0.880766
LRRN3	protein	0.704094	0.168815	0.199688	0.88087
GSR	protein	0.83808	0.131234	0.171011	0.884413
MYL1	protein	0.104716	0.0159502	0.028626	0.885531
PGM2	protein	0	0	5.15249e-08	0.889447
SH3RF2	protein	0	0	0	0.890349
DAPK1	protein	0	0	1.28472e-06	0.895082
ACSS1	protein	0.584226	0.332123	0.420759	0.935242
SATB1	protein	0	0	0.00385054	0.938471
TTC8	protein	0.00145243	0.00124	0.00268899	0.941096
ASCC1	protein	0.0456187	0.0319173	0.0397145	0.942892
CBX7	protein	0	0	7.58605e-09	0.95791
MTDH	protein	0	0	3.00667e-08	0.96147
CALM1	protein	0.510933	0.168815	0.0837971	0.973193
SESN3	protein	0.0137849	1.4209e-06	3.75717e-06	0.97621
COPS8P2	processed_pseudogene	0.459535	0.2771	-	0.984448
CEBPG	protein	0.0643026	0.294397	0.41759	0.986028
TSPAN15	protein	0.186948	0.0815945	0.339826	0.993197
LRRC2	protein	0.105237	0.227668	0.079499	0.996712
SEPT11	protein	0.499107	0.00524435	-	-
LINC-PINT	antisense	0	-	-	-
SNHG22	antisense	0	-	-	-
LINC00310	lincRNA	0	-	-	-
RERG-AS1	lincRNA	0	-	-	-
LDHBP2	processed_pseudogene	0	-	-	-
PKMP1	processed_pseudogene	0	-	-	-
PRSS42	protein	0	-	-	-
DNM3OS	antisense	0.00932847	-	-	-
AC092611.2	antisense	0.010899	-	-	-
ATP13A5-AS1	antisense	0.0177788	-	-	-
AL391988.1	antisense	0.0250735	-	-	-
IDI2-AS1	antisense	0.0289379	-	-	-
RN7SKP226	misc_RNA	0.0444007	-	-	-
PRSS44	processed_pseudogene	0.0588372	-	-	-
LINC02210	processed_pseudogene	0.059579	-	-	-
CAP1P2	processed_pseudogene	0.0643026	-	-	-
snoU2-30	snoRNA	0.0830824	-	-	-
AC013467.1	processed_pseudogene	0.0955125	-	-	-
AL356108.1	lincRNA	0.104196	-	-	-
HAGLR	antisense	0.104716	-	-	-
AC090282.1	lincRNA	0.139158	-	-	-
NPSR1-AS1	processed_transcript	0.141998	-	-	-
RN7SKP50	misc_RNA	0.143344	-	-	-
ATP13A4-AS1	antisense	0.15539	-	-	-
MIR296	miRNA	0.167724	-	-	-
AC003982.1	processed_pseudogene	0.167724	-	-	-
AC096949.1	processed_pseudogene	0.170158	-	-	-
AC022639.1	antisense	0.171275	-	-	-
NFIA-AS1	processed_transcript	0.171275	-	-	-
AL158201.1	processed_pseudogene	0.185544	-	-	-
PKMP2	processed_pseudogene	0.186948	-	-	-
AC243562.2	unprocessed_pseudogene	0.213311	-	-	-
RN7SKP161	misc_RNA	0.21421	-	-	-
TBL1XR1-AS1	antisense	0.243907	-	-	-
AC122710.2	lincRNA	0.263581	-	-	-
ACVR2B-AS1	antisense	0.302729	-	-	-
TTN-AS1	antisense	0.309747	-	-	-
RN7SKP292	misc_RNA	0.319867	-	-	-
KCCAT198	antisense	0.352556	-	-	-
U8	snoRNA	0.407947	-	-	-
SNORA70	snoRNA	0.409803	-	-	-
PRKCQ-AS1	processed_transcript	0.413657	-	-	-
RORA-AS2	antisense	0.447877	-	-	-
AL021408.1	lincRNA	0.454198	-	-	-
SNORA5A	snoRNA	0.49438	-	-	-
AC084117.1	sense_intronic	0.49523	-	-	-
AL513548.3	lincRNA	0.499107	-	-	-
RN7SKP111	misc_RNA	0.52663	-	-	-
AL590369.1	antisense	0.546086	-	-	-
RN7SKP10	misc_RNA	0.552288	-	-	-
AP002884.3	lincRNA	0.553916	-	-	-
TET1P1	processed_pseudogene	0.553916	-	-	-
snoU13	snoRNA	0.557937	-	-	-
AKR1B15	protein	0.598074	-	-	-
LINC02060	lincRNA	0.615383	-	-	-
ENTPD1-AS1	antisense	0.642562	-	-	-
RN7SKP144	misc_RNA	0.666579	-	-	-
AC037459.2	antisense	0.68496	-	-	-
GNAS-AS1	antisense	0.69164	-	-	-
SDHAP3	processed_pseudogene	0.69164	-	-	-
AL356124.1	lincRNA	0.692711	-	-	-
AC006504.5	lincRNA	0.722427	-	-	-
Y_RNA Chr1	Y RNA	0.727755	-	-	-
AC026241.1	processed_pseudogene	0.737191	-	-	-
RNU1-104P	snRNA	0.757023	-	-	-
C17orf112	lincRNA	0.767708	-	-	-
RN7SKP36	misc_RNA	0.783211	-	-	-
RN7SKP185	misc_RNA	0.79125	-	-	-
SVIL-AS1	antisense	0.796933	-	-	-
SNORD83A	snoRNA	0.814211	-	-	-
AL136979.1	antisense	0.815828	-	-	-
HOXB-AS3	antisense	0.815828	-	-	-
RN7SKP143	misc_RNA	0.815828	-	-	-
RN7SKP166	misc_RNA	0.837961	-	-	-
RN7SKP130	misc_RNA	0.861628	-	-	-
AL139317.1	lincRNA	0.893532	-	-	-
RN7SKP163	misc_RNA	0.908051	-	-	-
RN7SKP281	misc_RNA	0.908051	-	-	-
AL133343.1	lincRNA	0.90897	-	-	-
LDHA	protein	0.90897	-	-	-
AC108062.1	lincRNA	0.912302	-	-	-
AC008074.3	antisense	0.916164	-	-	-
AL590094.1	processed_transcript	0.949203	-	-	-
Y_RNA Chr8	Y RNA	0.984759	-	-	-
AC025566.1	lincRNA	0.985565	-	-	-
LINC00352	lincRNA	0.985565	-	-	-

## Sheet: S6.
TF analysis of treatment regulated and core IS genes																				16-core notes	GWAS	GWAS marginal	name	description	Exercise-response direction wrt Delta-IS	R value vs fasting IS	MEAN DE exercise response (FDR)	Mean PPARG p-value		p-value
9 pos cor delta IS																				AGL		TG	amylo-alpha-1, 6-glucosidase, 4-alpha-glucanotransferase	glycogen debrancher enzyme which is involved in glycogen degradation; Loss leads to excessive storage of glycogen	-0.217154	-0.295213	0.141902	0.0449584	PPARg median for 16	0.0709095
TF	JASPAR ID	Class	Family	Tax Group	IC	GC Content	Target gene hits	Target gene non-hits	Background gene hits	Background gene non-hits	Target TFBS hits	Target TFBS nucleotide rate	Background TFBS hits	Background TFBS nucleotide rate	Z-score	Fisher score	pos-cor only			G0S2		FG	G0/G1 switch 2	Lipase regulator - down in T2DM	-0.223231	-0.417451	0	0.265985	PPARg median for 332	0.177375
NR1H2::RXRA	MA0115.1	Zinc-coordinating	Hormone-nuclear Receptor	vertebrates	27.878	0.445	1	6	96	24656	1	0.00286	97	4.92e-05	30.004	3.608	RREB1	MA0073.1		KPNA2		T2DM, TG	karyopherin subunit alpha 2	mTORC1 activation leads to positive regulation of Karyopherin subunit alpha-2 (KPNA2), an importer protein involved in protein nuclear import and loss prevents up-reg of glycolytic enzymes. (KPNβ1 acts as a positive regulator in the NF-κB pathway to enhance palmitate-induced inflammation response and insulin resistance in HepG2 cells)	-0.187635	-0.245025	0.043413	0.219941
RREB1	MA0073.1	Zinc-coordinating	BetaBetaAlpha-zinc finger	vertebrates	22.278	0.623	2	5	1383	23369	2	0.00674	1665	0.000993	13.851	2.911	INSM1	MA0155.1		PGM2		IS	phosphoglucomutase 2	interconversion of glucose 1-phosphate and glucose 6-phosphate - G1P from glycogen break-down or formation	-0.256422	-0.306711	0	0.889447
INSM1	MA0155.1	Zinc-coordinating	BetaBetaAlpha-zinc finger	vertebrates	14.862	0.667	4	3	7540	17212	9	0.0182	17437	0.00624	11.617	2.024	MIZF	MA0131.1		RND3	T2DM	T2DM, LDL, BMI, WC	Rho family GTPase 3	atypical Rho-GTPase devoid of GTP hydrolytic activity; RND3 physically interacted with Snail1 protein, enhanced Snail1 ubiquitination	-0.241027	-0.287766	0.167024	0.00883665
USF1	MA0093.1	Zipper-Type	Helix-Loop-Helix	vertebrates	11.29	0.643	3	4	9651	15101	11	0.013	23036	0.00481	9	0.583	MAX	MA0058.1		TSPAN9	0	BMI, HDL, WHR, Adiposity	tetraspanin 9	Linked to ERK1/2 signalling & MMP9 in tumours	-0.212516	-0.293533	0.0868006	0.363729
NR2F1	MA0017.1	Zinc-coordinating	Hormone-nuclear Receptor	vertebrates	15.924	0.478	2	5	3843	20909	3	0.00708	5274	0.0022	7.875	1.21				ALDH6A1	0		aldehyde dehydrogenase 6 family member A1	Encodes the protein Methylmalonate semialdehyde dehydrogenase (MMSDH), an aldehyde dehydrogenase down-regulated in T2DM adipose, metabolic pathway from Valine to propionyl-coA	0.276034	0.312999	0	0.00297776
HIF1A::ARNT	MA0259.1	Zipper-Type	Helix-Loop-Helix	vertebrates	9.74	0.657	5	2	11112	13640	14	0.0189	38797	0.00926	7.669	1.886				DHTKD1	T2DM	TG, WHR	dehydrogenase E1 and transketolase domain containing 1	Dhtkd1 was identified as a primary regulator of 2-aminoadipate, explaining variance in fasted glucose and diabetes status in both mice and humans. mitochondrial protein operating as the E1 subunit of a dehydrogenase complex involved in lysine metabolism. last step in mito L-lysine-degradation pathway and can yield production of superoxide/H2O2 ( 2-oxoadipate substrate)	0.195946	0.248598	0.0133215	0.00155247
HNF4A	MA0114.1	Zinc-coordinating	Hormone-nuclear Receptor	vertebrates	9.617	0.522	3	4	6602	18150	5	0.011	11507	0.00446	7.407	1.276				ECHDC3			enoyl-CoA hydratase domain containing 3	genetically linked to AD and acute cor syndrome.	0.27435	0.257824	0.856392	0.741886
MIZF	MA0131.1	Zinc-coordinating	BetaBetaAlpha-zinc finger	vertebrates	13.197	0.61	1	6	2083	22669	2	0.00337	2488	0.000742	7.197	0.777				MCCC1		BMI	methylcrotonoyl-CoA carboxylase 1	mito protein, mutation leads to failure in leucine catabolism; cis-eSNPs in MCCC1 associated with BMI; MCCC1 shows extensive antiviral activity toward RNA viruses	0.258868	0.322882	0.270663	0.0695772
MAX	MA0058.1	Zipper-Type	Helix-Loop-Helix	vertebrates	12.685	0.571	3	4	8507	16245	7	0.0118	17037	0.00508	7.185	0.791				OARD1		HC	O-acyl-ADP-ribose deacylase 1	C6orf130' - Post-translational modification of proteins/histones by lysine acylation, deacylation by NAD(+)-dependent sirtuin reactions yields as a product O-acyl-ADP-ribose	0.341176	0.19845	0.227668	0.0722418
MZF1_5-13	MA0057.1	Zinc-coordinating	BetaBetaAlpha-zinc finger	vertebrates	9.4	0.588	7	0	13569	11183	16	0.027	72958	0.0218	2.704	4.207				PCYT2			phosphate cytidylyltransferase 2, ethanolamine	Known as ET forms CDP-ethanolamine from CTP and phosphoethanolamine. Linked to CTP - muscle specific KO not associated with IR in KO mice (Kemp). But choline supplementation reverses IR in KO PCYT2 -/+ mice (Canada). CTP:phosphoethanolamine cytidylyltransferase	0.240488	0.249505	0.0452412	0.030658
																				PRRX1	Obesity	LDL, WC, WHR	paired related homeobox 1	pancreatic development and regeneration transcription factor; short variant	0.188983	0.242563	0.641836	0.00260866
6 neg cor delta IS																				SGCG	T2DM	T2DM, IS, LDL, TG, WHR	sarcoglycan gamma	sarcoglycan complex binds other components of the dystrophin-associated glycoprotein complex and integrates into the myofibre's membrane, T2DM GWAS hit rs9552911 (SouthAsians and china)	0.266233	0.272633	0	0.537951
TF	JASPAR ID	Class	Family	Tax Group	IC	GC Content	Target gene hits	Target gene non-hits	Background gene hits	Background gene non-hits	Target TFBS hits	Target TFBS nucleotide rate	Background TFBS hits	Background TFBS nucleotide rate	Z-score	Fisher score	neg-cor only			SLC43A1		LDL, WC, WHR	or LAT3 - solute carrier family 43 member 1	LAT3, part of LAT4 family; Sodium dependent leucine uptake; down-reg in Moller et al severe IR T2DM	0.224834	0.289963	0.0392646	0.21126
NR1H2::RXRA	MA0115.1	Zinc-coordinating	Hormone-nuclear Receptor	vertebrates	27.878	0.445	1	5	44	24708	1	0.00407	44	5.06e-05	35.415	4.523	IRF2	MA0051.1		SMIM8		LDL	small integral membrane protein 8	unknown	0.313037	0.226956	0.174026	0.00498277
NR2F1	MA0017.1	Zinc-coordinating	Hormone-nuclear Receptor	vertebrates	15.924	0.478	3	3	1988	22764	4	0.0134	2366	0.00224	15.089	4.753	MYC::MAX	MA0059.1
NFYA	MA0060.1	Other Alpha-Helix	NFY CCAAT-binding	vertebrates	12.925	0.523	3	3	3609	21143	5	0.0192	5170	0.0056	11.632	3.124	PPARG::RXRA	MA0065.2
IRF2	MA0051.1	Winged Helix-Turn-Helix	IRF	vertebrates	21.134	0.412	1	5	358	24394	1	0.00431	377	0.000459	11.249	2.478	SRF	MA0083.1
HIF1A::ARNT	MA0259.1	Zipper-Type	Helix-Loop-Helix	vertebrates	9.74	0.657	4	2	8057	16695	14	0.0268	20924	0.0113	9.378	2.379
MYC::MAX	MA0059.1	Zipper-Type	Helix-Loop-Helix	vertebrates	14.237	0.602	2	4	2044	22708	3	0.0079	2477	0.00184	8.94	2.503
Ddit3::Cebpa	MA0019.1	Zipper-Type	Leucine Zipper	vertebrates	11.652	0.483	3	3	3198	21554	4	0.0115	4451	0.00362	8.35	3.446
PPARG::RXRA	MA0065.2	Zinc-coordinating	Hormone-nuclear Receptor	vertebrates	11.663	0.547	3	3	3550	21202	4	0.0144	5247	0.00533	7.915	3.168
Esrrb	MA0141.1	Zinc-coordinating	Hormone-nuclear Receptor	vertebrates	12.806	0.524	3	3	6673	18079	8	0.023	12879	0.0105	7.875	1.601
SRF	MA0083.1	Other Alpha-Helix	MADS	vertebrates	17.965	0.466	1	5	458	24294	1	0.00287	496	0.000403	7.568	2.242
HNF4A	MA0114.1	Zinc-coordinating	Hormone-nuclear Receptor	vertebrates	9.617	0.522	3	3	3769	20983	4	0.0124	5364	0.00472	7.173	3.01
Comparison - All EX DE IS genes (-16)
TF	JASPAR ID	Class	Family	Tax Group	IC	GC Content	Target gene hits	Target gene non-hits	Background gene hits	Background gene non-hits	Target TFBS hits	Target TFBS nucleotide rate	Background TFBS hits	Background TFBS nucleotide rate	Z-score	Fisher score
Nkx2-5	MA0063.1	Helix-Turn-Helix	Homeo	vertebrates	8.27	0.218	108	20	17470	7282	2018	0.0538	203687	0.0425	28.588	8.379
HOXA5	MA0158.1	Helix-Turn-Helix	Homeo	vertebrates	8.759	0.315	106	22	18286	6466	2022	0.0616	215849	0.0515	23.383	4.458
NKX3-1	MA0124.1	Helix-Turn-Helix	Homeo	vertebrates	11.127	0.179	94	34	13226	11526	738	0.0197	68305	0.0143	23.37	12.768
ARID3A	MA0151.1	Helix-Turn-Helix	Arid	vertebrates	9.896	0.062	102	26	16703	8049	1710	0.0391	174502	0.0312	23.085	6.442
SRY	MA0084.1	Other Alpha-Helix	High Mobility Group	vertebrates	9.193	0.238	103	25	15378	9374	1043	0.0357	105928	0.0284	22.522	11.979
Foxq1	MA0040.1	Winged Helix-Turn-Helix	Forkhead	vertebrates	14.07	0.202	67	61	8299	16453	264	0.0111	22586	0.00741	21.78	11.559
Pdx1	MA0132.1	Helix-Turn-Helix	Homeo	vertebrates	9.04	0.194	104	24	16037	8715	1459	0.0333	149415	0.0267	20.936	10.264
Sox5	MA0087.1	Other Alpha-Helix	High Mobility Group	vertebrates	10.831	0.199	96	32	13661	11091	760	0.0203	74282	0.0155	19.681	12.721
Foxd3	MA0041.1	Winged Helix-Turn-Helix	Forkhead	vertebrates	12.945	0.223	83	45	11813	12939	507	0.0232	50483	0.0181	19.601	9.511
FOXD1	MA0031.1	Winged Helix-Turn-Helix	Forkhead	vertebrates	11.926	0.275	90	38	13628	11124	652	0.0199	65286	0.0156	17.713	8.103
FOXA1	MA0148.1	Winged Helix-Turn-Helix	Forkhead	vertebrates	12.533	0.332	94	34	13857	10895	629	0.0263	65834	0.0216	16.72	10.242
Nobox	MA0125.1	Helix-Turn-Helix	Homeo	vertebrates	9.573	0.26	95	33	14242	10510	802	0.0244	83740	0.02	16.282	9.599
HNF1A	MA0046.1	Helix-Turn-Helix	Homeo	vertebrates	15.548	0.259	35	93	3205	21547	61	0.00325	4637	0.00194	15.312	11.355
FOXI1	MA0042.1	Winged Helix-Turn-Helix	Forkhead	vertebrates	13.183	0.263	84	44	12213	12539	487	0.0222	51062	0.0183	15.202	8.788
Prrx2	MA0075.1	Helix-Turn-Helix	Homeo	vertebrates	9.063	0.027	100	28	15645	9107	1225	0.0233	130244	0.0194	14.466	8.447
FOXO3	MA0157.1	Winged Helix-Turn-Helix	Forkhead	vertebrates	11.734	0.298	92	36	14146	10606	684	0.0208	72054	0.0172	14.351	7.76
Gfi	MA0038.1	Zinc-coordinating	BetaBetaAlpha-zinc finger	vertebrates	9.47	0.391	96	32	14128	10624	629	0.0239	67670	0.0202	13.717	10.828
MEF2A	MA0052.1	Other Alpha-Helix	MADS	vertebrates	15.709	0.179	67	61	7502	17250	181	0.00689	16788	0.00501	13.668	15.516
NFIL3	MA0025.1	Zipper-Type	Leucine Zipper	vertebrates	14.139	0.265	55	73	6939	17813	171	0.00716	16146	0.0053	13.151	8.432
IRF1	MA0050.1	Winged Helix-Turn-Helix	IRF	vertebrates	16.008	0.383	54	74	6321	18431	128	0.00585	11950	0.00428	12.324	10.37
Foxa2	MA0047.2	Winged Helix-Turn-Helix	Forkhead	vertebrates	13.268	0.315	82	46	12132	12620	424	0.0194	45820	0.0164	11.989	7.722
HLF	MA0043.1	Zipper-Type	Leucine Zipper	vertebrates	11.147	0.394	45	83	5706	19046	110	0.00503	10278	0.00368	11.389	6.624
CEBPA	MA0102.2	Zipper-Type	Leucine Zipper	vertebrates	8.712	0.358	93	35	13373	11379	527	0.0181	57901	0.0155	10.417	11.303
FOXF2	MA0030.1	Winged Helix-Turn-Helix	Forkhead	vertebrates	14.824	0.334	39	89	4216	20536	74	0.00394	6857	0.00286	10.353	8.894
Gata1	MA0035.2	Zinc-coordinating	GATA	vertebrates	10.878	0.373	98	30	14901	9851	682	0.0286	77471	0.0254	10.24	9.539
AP1	MA0099.2	Zipper-Type	Leucine Zipper	vertebrates	9.193	0.405	107	21	16959	7793	1049	0.028	119719	0.025	9.721	9.39
SOX9	MA0077.1	Other Alpha-Helix	High Mobility Group	vertebrates	9.079	0.358	91	37	12096	12656	399	0.0137	43628	0.0117	9.335	15.027
PBX1	MA0070.1	Helix-Turn-Helix	Homeo	vertebrates	14.641	0.31	32	96	4291	20461	76	0.00347	7145	0.00256	9.267	3.998
Nr2e3	MA0164.1	Zinc-coordinating	Hormone-nuclear Receptor	vertebrates	12.028	0.373	54	74	6586	18166	132	0.00352	12521	0.00261	9.053	9.185
Evi1	MA0029.1	Zinc-coordinating	BetaBetaAlpha-zinc finger	vertebrates	17.909	0.28	19	109	1935	22817	30	0.0016	2472	0.00103	9.017	5.243
NFYA	MA0060.1	Other Alpha-Helix	NFY CCAAT-binding	vertebrates	12.925	0.523	50	78	5618	19134	88	0.00536	8955	0.00427	8.529	10.589
Sox17	MA0078.1	Other Alpha-Helix	High Mobility Group	vertebrates	10.502	0.384	97	31	14587	10165	614	0.021	70204	0.0188	8.266	9.9
RORA_2	MA0072.1	Zinc-coordinating	Hormone-nuclear Receptor	vertebrates	17.425	0.369	35	93	3796	20956	55	0.00293	5400	0.00225	7.293	7.908
TBP	MA0108.2	Beta-sheet	TATA-binding	vertebrates	10.086	0.377	70	58	10689	14063	300	0.0171	34381	0.0154	7.288	5.133
HNF1B	MA0153.1	Helix-Turn-Helix	Homeo	vertebrates	16.821	0.222	37	91	4251	20501	71	0.00324	7144	0.00256	6.953	7.229
FEV	MA0156.1	Winged Helix-Turn-Helix	Ets	vertebrates	12.121	0.442	102	26	15949	8803	743	0.0226	87176	0.0208	6.567	8.927
Comparison - All IS genes
TF	JASPAR ID	Class	Family	Tax Group	IC	GC Content	Target gene hits	Target gene non-hits	Background gene hits	Background gene non-hits	Target TFBS hits	Target TFBS nucleotide rate	Background TFBS hits	Background TFBS nucleotide rate	Z-score	Fisher score
Nkx2-5	MA0063.1	Helix-Turn-Helix	Homeo	vertebrates	8.27	0.218	86	22	17470	7282	2171	0.059	203687	0.0425	41.364	3.793
Pdx1	MA0132.1	Helix-Turn-Helix	Homeo	vertebrates	9.04	0.194	77	31	16037	8715	1640	0.0382	149415	0.0267	36.007	2.371
HOXA5	MA0158.1	Helix-Turn-Helix	Homeo	vertebrates	8.759	0.315	94	14	18286	6466	2150	0.0667	215849	0.0515	34.997	7.248
Nobox	MA0125.1	Helix-Turn-Helix	Homeo	vertebrates	9.573	0.26	75	33	14242	10510	900	0.0279	83740	0.02	28.861	4.898
Prrx2	MA0075.1	Helix-Turn-Helix	Homeo	vertebrates	9.063	0.027	78	30	15645	9107	1401	0.0272	130244	0.0194	28.533	3.47
ARID3A	MA0151.1	Helix-Turn-Helix	Arid	vertebrates	9.896	0.062	78	30	16703	8049	1748	0.0407	174502	0.0312	27.631	1.759
SRY	MA0084.1	Other Alpha-Helix	High Mobility Group	vertebrates	9.193	0.238	79	29	15378	9374	1036	0.0362	105928	0.0284	23.652	4.534
FOXI1	MA0042.1	Winged Helix-Turn-Helix	Forkhead	vertebrates	13.183	0.263	69	39	12213	12539	511	0.0238	51062	0.0183	20.908	6.397
Gfi	MA0038.1	Zinc-coordinating	BetaBetaAlpha-zinc finger	vertebrates	9.47	0.391	76	32	14128	10624	659	0.0256	67670	0.0202	19.445	5.76
Foxd3	MA0041.1	Winged Helix-Turn-Helix	Forkhead	vertebrates	12.945	0.223	67	41	11813	12939	496	0.0231	50483	0.0181	19.154	6.222
Sox5	MA0087.1	Other Alpha-Helix	High Mobility Group	vertebrates	10.831	0.199	77	31	13661	11091	741	0.0201	74282	0.0155	18.968	7.714
CEBPA	MA0102.2	Zipper-Type	Leucine Zipper	vertebrates	8.712	0.358	77	31	13373	11379	569	0.0199	57901	0.0155	17.757	8.594
NFIL3	MA0025.1	Zipper-Type	Leucine Zipper	vertebrates	14.139	0.265	50	58	6939	17813	182	0.00777	16146	0.0053	17.269	10.065
NKX3-1	MA0124.1	Helix-Turn-Helix	Homeo	vertebrates	11.127	0.179	65	43	13226	11526	673	0.0183	68305	0.0143	17.202	2.351
Gata1	MA0035.2	Zinc-coordinating	GATA	vertebrates	10.878	0.373	78	30	14901	9851	718	0.0306	77471	0.0254	16.863	5.066
TBP	MA0108.2	Beta-sheet	TATA-binding	vertebrates	10.086	0.377	61	47	10689	14063	334	0.0194	34381	0.0154	16.735	5.58
FOXD1	MA0031.1	Winged Helix-Turn-Helix	Forkhead	vertebrates	11.926	0.275	80	28	13628	11124	631	0.0196	65286	0.0156	16.432	10.204
FOXO3	MA0157.1	Winged Helix-Turn-Helix	Forkhead	vertebrates	11.734	0.298	74	34	14146	10606	687	0.0213	72054	0.0172	16.137	4.57
FOXA1	MA0148.1	Winged Helix-Turn-Helix	Forkhead	vertebrates	12.533	0.332	77	31	13857	10895	613	0.0262	65834	0.0216	15.939	7.144
Lhx3	MA0135.1	Helix-Turn-Helix	Homeo	vertebrates	16.354	0.131	37	71	6129	18623	150	0.00757	13817	0.00536	15.351	4.055
MEF2A	MA0052.1	Other Alpha-Helix	MADS	vertebrates	15.709	0.179	58	50	7502	17250	184	0.00714	16788	0.00501	15.325	14.782
SOX9	MA0077.1	Other Alpha-Helix	High Mobility Group	vertebrates	9.079	0.358	69	39	12096	12656	423	0.0148	43628	0.0117	14.436	6.716
Pou5f1	MA0142.1	Helix-Turn-Helix	Homeo	vertebrates	14.808	0.308	27	81	3542	21210	67	0.0039	5573	0.00249	14.297	6.045
Foxa2	MA0047.2	Winged Helix-Turn-Helix	Forkhead	vertebrates	13.268	0.315	69	39	12132	12620	422	0.0196	45820	0.0164	12.985	6.617
Foxq1	MA0040.1	Winged Helix-Turn-Helix	Forkhead	vertebrates	14.07	0.202	50	58	8299	16453	219	0.00935	22586	0.00741	11.458	5.509
AP1	MA0099.2	Zipper-Type	Leucine Zipper	vertebrates	9.193	0.405	86	22	16959	7793	1042	0.0283	119719	0.025	10.752	4.954
Sox17	MA0078.1	Other Alpha-Helix	High Mobility Group	vertebrates	10.502	0.384	75	33	14587	10165	620	0.0217	70204	0.0188	10.474	4.138
Pax6	MA0069.1	Helix-Turn-Helix	Homeo	vertebrates	13.798	0.432	13	95	1252	23500	20	0.00109	1443	0.000602	9.972	5.705
HLF	MA0043.1	Zipper-Type	Leucine Zipper	vertebrates	11.147	0.394	43	65	5706	19046	103	0.0048	10278	0.00368	9.355	9.472
NFATC2	MA0152.1	Ig-fold	Rel	vertebrates	9.859	0.346	88	20	15969	8783	879	0.0239	101735	0.0212	9.272	9.326
HNF1B	MA0153.1	Helix-Turn-Helix	Homeo	vertebrates	16.821	0.222	32	76	4251	20501	74	0.00345	7144	0.00256	8.915	6.897
TAL1::TCF3	MA0091.1	Zipper-Type	Helix-Loop-Helix	vertebrates	14.07	0.453	54	54	8345	16407	160	0.00745	17209	0.00616	8.364	7.933
Tal1::Gata1	MA0140.1	Zipper-Type	Helix-Loop-Helix	vertebrates	11.297	0.451	42	66	6515	18237	109	0.00761	11817	0.00634	8.102	5.823
RORA_2	MA0072.1	Zinc-coordinating	Hormone-nuclear Receptor	vertebrates	17.425	0.369	29	79	3796	20956	55	0.00299	5400	0.00225	7.825	6.498
SPIB	MA0081.1	Winged Helix-Turn-Helix	Ets	vertebrates	9.06	0.466	94	14	18059	6693	1453	0.0395	177658	0.0371	6.376	7.964

## Sheet: S7.
GBA analysis of treatment regulated genes and their enriched TFs
pos ass D-IS	Gene-Friends	Gene Symbol	CORE-IS?	GWAS-MD	p-value value	Geneset friends	Total friends	BioType	GO Annotation	Chromosome		DAVID	Term	Count	%	PValue	Genes	List Total	Pop Hits	Pop Total	Fold Enrichment	FDR		neg ass D-IS	Ensembl Gene ID	Gene Symbol	CORE-IS?	GWAS-MD	p-value value	Geneset friends	Total friends	BioType	GO Annotation	Chromosome
DHTKD1	ENSG00000000971	CFH			7.26e-06	6	1857	protein_coding	complement factor H	1		GOTERM_CC_DIRECT	GO:0005759~mitochondrial matrix	12	19.6721	4.6412e-09	ALDH6A1, ACADSB, HMGCS2, IVD, MCCC1, IDH2, ALDH2, ALDH4A1, PCK2, DHTKD1, HADH, ACAT1	58	327	18224	11.5305	4.97011e-06		PGM2	ENSG00000148730	EIF4EBP2			1.05e-07	8	2813	protein_coding	eukaryotic translation initiation factor 4E binding protein 2	10
SLC43A1	ENSG00000015413	DPEP1			1.54e-06	6	1419	protein_coding	dipeptidase 1 (renal)	16		GOTERM_CC_DIRECT	GO:0070062~extracellular exosome	27	44.2623	6.29797e-08	RBP4, ACADSB, ASS1, C3, C6, VTN, PAH, AGMAT, ACAT1, SERPINA6, CFH, IDH2, HAAO, APOM, DPEP1, HPD, GSTA1, ALDH6A1, HYAL1, HPN, RREB1, HGD, PCK2, KHK, ALDH2, GPT, AKR1D1	58	2811	18224	3.018	6.74428e-05		RND3	ENSG00000125810	CD93			2.29e-07	7	1975	protein_coding	CD93 molecule	20
PCYT2	ENSG00000039537	C6			2.4e-06	6	1533	protein_coding	complement component 6	5		GOTERM_BP_DIRECT	GO:0009083~branched-chain amino acid catabolic process	5	8.19672	4.14184e-07	ALDH6A1, ACADSB, IVD, MCCC1, ACAT1	57	19	16792	77.5254	0.000589809		G0S2	ENSG00000132965	ALOX5AP			2.2e-06	6	1671	protein_coding	arachidonate 5-lipoxygenase-activating protein	13
MCCC1	ENSG00000057593	F7			6.87e-06	5	1011	protein_coding	coagulation factor VII (serum prothrombin conversion accelerator)	13														AGL	ENSG00000198624	CCDC69	CCDC69		2.7e-06	7	2846	protein_coding	coiled-coil domain containing 69	5
SGCG	ENSG00000075239	ACAT1			8.59e-07	7	2155	protein_coding	acetyl-CoA acetyltransferase 1	11														TSPAN9	ENSG00000066027	PPP2R5A			2.82e-06	7	2865	protein_coding	protein phosphatase 2, regulatory subunit B', alpha	1
ECHDC3	ENSG00000100889	PCK2			9.27e-06	6	1938	protein_coding	phosphoenolpyruvate carboxykinase 2 (mitochondrial)	14		AA result												KPNA2	ENSG00000187498	COL4A1			3.98e-06	6	1851	protein_coding	collagen, type IV, alpha 1	13
ALDH6A1	ENSG00000101076	HNF4A		HNF4A	7.82e-06	6	1881	protein_coding	hepatocyte nuclear factor 4, alpha	20		ID	Gene Name	GOTERM_BP_DIRECT	KEGG_PATHWAY	OMIM_DISEASE								IRF2	ENSG00000148484	RSU1			6.33e-06	6	2006	protein_coding	Ras suppressor protein 1	10
SMIM8	ENSG00000102897	LYRM1			7.19e-06	6	1854	protein_coding	LYR motif containing 1	16		HPD	4-hydroxyphenylpyruvate dioxygenase(HPD)	GO:0006559~L-phenylalanine catabolic process,GO:0006572~tyrosine catabolic process,GO:0055114~oxidation-reduction process,	hsa00130:Ubiquinone and other terpenoid-quinone biosynthesis,hsa00350:Tyrosine metabolism,hsa00360:Phenylalanine metabolism,hsa01100:Metabolic pathways,	140350~Hawkinsinuria,276710~Tyrosinemia, type III,								PPARG	ENSG00000163050	ADCK3			7.09e-06	6	2046	protein_coding	aarF domain containing kinase 3	1
OARD1	ENSG00000105707	HPN			3.1e-07	7	1853	protein_coding	hepsin	19		ACAT1	acetyl-CoA acetyltransferase 1(ACAT1)	GO:0001889~liver development,GO:0006085~acetyl-CoA biosynthetic process,GO:0006550~isoleucine catabolic process,GO:0006635~fatty acid beta-oxidation,GO:0007420~brain development,GO:0008152~metabolic process,GO:0009083~branched-chain amino acid catabolic process,GO:0009725~response to hormone,GO:0014070~response to organic cyclic compound,GO:0015936~coenzyme A metabolic process,GO:0015937~coenzyme…	hsa00071:Fatty acid degradation,hsa00072:Synthesis and degradation of ketone bodies,hsa00280:Valine, leucine and isoleucine degradation,hsa00310:Lysine degradation,hsa00380:Tryptophan metabolism,hsa00620:Pyruvate metabolism,hsa00630:Glyoxylate and dicarboxylate metabolism,hsa00640:Propanoate metabolism,hsa00650:Butanoate metabolism,hsa00900:Terpenoid backbone biosynthesis,hsa01100:Metabolic pathw…	203750~Alpha-methylacetoacetic aciduria,								RXRA	ENSG00000181856	SLC2A4		SLC2A4	7.15e-06	6	2049	protein_coding	solute carrier family 2 (facilitated glucose transporter), member 4	17
RREB1	ENSG00000109072	VTN			6.63e-07	6	1228	protein_coding	vitronectin	17		ACADSB	acyl-CoA dehydrogenase, short/branched chain(ACADSB)	GO:0006631~fatty acid metabolic process,GO:0009083~branched-chain amino acid catabolic process,GO:0033539~fatty acid beta-oxidation using acyl-CoA dehydrogenase,GO:0055088~lipid homeostasis,	hsa00071:Fatty acid degradation,hsa00280:Valine, leucine and isoleucine degradation,hsa01100:Metabolic pathways,hsa01212:Fatty acid metabolism,	610006~2-methylbutyrylglycinuria,								MYC	ENSG00000171992	SYNPO			8.01e-06	6	2090	protein_coding	synaptopodin	5
INSM1	ENSG00000109758	HGFAC			8.49e-06	5	1056	protein_coding	HGF activator	4		ALDH6A1	aldehyde dehydrogenase 6 family member A1(ALDH6A1)	GO:0006210~thymine catabolic process,GO:0006573~valine metabolic process,GO:0006574~valine catabolic process,GO:0009083~branched-chain amino acid catabolic process,GO:0019859~thymine metabolic process,GO:0050873~brown fat cell differentiation,GO:0055114~oxidation-reduction process,	hsa00280:Valine, leucine and isoleucine degradation,hsa00410:beta-Alanine metabolism,hsa00562:Inositol phosphate metabolism,hsa00640:Propanoate metabolism,hsa01100:Metabolic pathways,hsa01200:Carbon metabolism,	614105~Methylmalonate semialdehyde dehydrogenase deficiency,								MAX	ENSG00000134871	COL4A2			8.19e-06	6	2098	protein_coding	collagen, type IV, alpha 2	13
HINFP	ENSG00000111275	ALDH2		ALDH2	3.51e-06	7	2659	protein_coding	aldehyde dehydrogenase 2 family (mitochondrial)	12		HGD	homogentisate 1,2-dioxygenase(HGD)	GO:0006559~L-phenylalanine catabolic process,GO:0006570~tyrosine metabolic process,GO:0006572~tyrosine catabolic process,GO:0055114~oxidation-reduction process,	hsa00350:Tyrosine metabolism,hsa01100:Metabolic pathways,	203500~Alkaptonuria,								SRF	ENSG00000075785	RAB7A			8.28e-06	6	2102	protein_coding	RAB7A, member RAS oncogene family	3
MAX	ENSG00000113924	HGD			2.92e-06	6	1585	protein_coding	homogentisate 1,2-dioxygenase	3		IVD	isovaleryl-CoA dehydrogenase(IVD)	GO:0006552~leucine catabolic process,GO:0009083~branched-chain amino acid catabolic process,GO:0033539~fatty acid beta-oxidation using acyl-CoA dehydrogenase,GO:0055088~lipid homeostasis,	hsa00280:Valine, leucine and isoleucine degradation,hsa01100:Metabolic pathways,	243500~Isovaleric acidemia,									ENSG00000071282	LMCD1			9.25e-06	6	2143	protein_coding	LIM and cysteine-rich domains 1	3
	ENSG00000114378	HYAL1			6.45e-07	7	2065	protein_coding	hyaluronoglucosaminidase 1	3		MCCC1	methylcrotonoyl-CoA carboxylase 1(MCCC1)	GO:0006552~leucine catabolic process,GO:0006768~biotin metabolic process,GO:0009083~branched-chain amino acid catabolic process,GO:0051291~protein heterooligomerization,	hsa00280:Valine, leucine and isoleucine degradation,hsa01100:Metabolic pathways,	210200~3-Methylcrotonyl-CoA carboxylase 1 deficiency,										IRF2
	ENSG00000116771	AGMAT			2.1e-06	6	1498	protein_coding	agmatine ureohydrolase (agmatinase)	1		PAH	phenylalanine hydroxylase(PAH)	GO:0006559~L-phenylalanine catabolic process,GO:0008652~cellular amino acid biosynthetic process,GO:0009072~aromatic amino acid family metabolic process,GO:0042136~neurotransmitter biosynthetic process,GO:0042423~catecholamine biosynthetic process,GO:0055114~oxidation-reduction process,	hsa00360:Phenylalanine metabolism,hsa00400:Phenylalanine, tyrosine and tryptophan biosynthesis,hsa01100:Metabolic pathways,hsa01230:Biosynthesis of amino acids,	261600~Hyperphenylalaninemia, non-PKU mild,261600~Phenylketonuria,										PPARG		PPARG
	ENSG00000122787	AKR1D1			5.68e-06	5	972	protein_coding	aldo-keto reductase family 1, member D1	7																RXRA
	ENSG00000125730	C3		C3	2.01e-06	6	1486	protein_coding	complement component 3	19																MYC
	ENSG00000128928	IVD			6.36e-06	7	2907	protein_coding	isovaleryl-CoA dehydrogenase	15																MAX
	ENSG00000130707	ASS1			9.3e-06	6	1939	protein_coding	argininosuccinate synthase 1	9																SRF
	ENSG00000134240	HMGCS2		HMGCS2	2.09e-06	6	1496	protein_coding	3-hydroxy-3-methylglutaryl-CoA synthase 2 (mitochondrial)	1
	ENSG00000135218	CD36		CD36	7.49e-06	6	1867	protein_coding	CD36 molecule (thrombospondin receptor)	7
	ENSG00000137204	SLC22A7			3.91e-07	6	1122	protein_coding	solute carrier family 22 (organic anion transporter), member 7	6
	ENSG00000138030	KHK		KHK	3.5e-06	6	1636	protein_coding	ketohexokinase (fructokinase)	2
	ENSG00000138207	RBP4			3e-06	6	1593	protein_coding	retinol binding protein 4, plasma	10
	ENSG00000138796	HADH			2.5e-06	7	2526	protein_coding	hydroxyacyl-CoA dehydrogenase	4
	ENSG00000139269	INHBE			8.07e-06	5	1045	protein_coding	inhibin, beta E	12
	ENSG00000143158	MPC2			2.03e-06	7	2450	protein_coding	mitochondrial pyruvate carrier 2	1
	ENSG00000158104	HPD			6.56e-07	6	1226	protein_coding	4-hydroxyphenylpyruvate dioxygenase	12
	ENSG00000159423	ALDH4A1			7.98e-06	6	1888	protein_coding	aldehyde dehydrogenase 4 family, member A1	1
	ENSG00000162882	HAAO			2.71e-06	6	1565	protein_coding	3-hydroxyanthranilate 3,4-dioxygenase	2
	ENSG00000163884	KLF15	KLF15		3.6e-06	7	2669	protein_coding	Kruppel-like factor 15	3
	ENSG00000166295	ANAPC16			9.51e-06	7	3089	protein_coding	anaphase promoting complex subunit 16	10
	ENSG00000167701	GPT			1.5e-06	7	2342	protein_coding	glutamic-pyruvate transaminase (alanine aminotransferase)	8
	ENSG00000168237	GLYCTK			1.65e-06	6	1437	protein_coding	glycerate kinase	3
	ENSG00000169136	ATF5			3.02e-06	6	1595	protein_coding	activating transcription factor 5	19
	ENSG00000170099	SERPINA6		SERPINA6	7.99e-07	6	1268	protein_coding	serpin peptidase inhibitor, clade A (alpha-1 antiproteinase, antitrypsin), member 6	14
	ENSG00000170439	METTL7B			6.41e-06	6	1817	protein_coding	methyltransferase like 7B	12
	ENSG00000171759	PAH			1.36e-06	6	1390	protein_coding	phenylalanine hydroxylase	12
	ENSG00000172425	TTC36			4.47e-07	6	1148	protein_coding	tetratricopeptide repeat domain 36	11
	ENSG00000182054	IDH2		IDH2	2.82e-06	7	2572	protein_coding	isocitrate dehydrogenase 2 (NADP+), mitochondrial	15
	ENSG00000186115	CYP4F2			6.05e-07	6	1209	protein_coding	cytochrome P450, family 4, subfamily F, polypeptide 2	19
	ENSG00000187045	TMPRSS6			7.45e-06	5	1028	protein_coding	transmembrane protease, serine 6	22
	ENSG00000196177	ACADSB			6.8e-06	6	1836	protein_coding	acyl-CoA dehydrogenase, short/branched chain	10
	ENSG00000198848	CES1			2.6e-06	6	1554	protein_coding	carboxylesterase 1	16
	ENSG00000204444	APOM			1.21e-06	6	1361	protein_coding	apolipoprotein M	6
	ENSG00000243955	GSTA1			4.67e-06	6	1720	protein_coding	glutathione S-transferase alpha 1	6
	ENSG00000250799	PRODH2			1.3e-06	6	1378	protein_coding	proline dehydrogenase (oxidase) 2	19
	ENSG00000251164	HULC			9.25e-06	5	1075	lincRNA	hepatocellular carcinoma up-regulated long non-coding RNA	6
		RREB1		RREB1
		INSM1
		HINFP
		MAX

## Sheet: S8.
49 genes		70% ncRNA	4 GWAS (8%)			16% neg cor			protein coding AS + IS pc list			netanalyst								viral reproductive process		DAVID - removed RPL genes	Category	Term	Count	%	Genes	List Total	Pop Hits	Pop Total	Fold Enrichment	Bonferroni	Benjamini	FDR				Genefriends 1x10-6	Gene Symbol	p-value value	Geneset friends	Total friends	BioType	GO Annotation	Chromosome	Chromosome Start	Chromosome End
c1_6	FC substitute	biotype	Delta_IS	GWAS?	ps	S% direction	S/AS partner		ASB6			Pathway	Total	Expected	Hits		P.Value	FDR		ATP6V1H			GOTERM_BP_DIRECT	GO:0016032~viral process	38	66.6667	COPS6, VIM, POLA1, PAAF1, RBX1, RTN3, VCAM1, PSMB4, CUL2, TNFRSF1A, CUL5, POM121, HNRNPK, PAK2, RAE1, BUB1, CUL1, LYN, SLC25A5, CREB1, DDB1, CREBBP, TP53, ATP6V1H, SNAPIN, RB1, SIRT1, SRPK1, STAT3, MAPK1, KRT18, EP300, CUL4A, EIF4H, LCK, MAPK3, MDM2, TCEB1	57	299	16792	37.4404	6.33547e-49	6.33547e-49	9.52123e-49				ENSG00000166479	TMX3	2e-08	9	2480	protein_coding	thioredoxin-related transmembrane protein 3	18	66340925	66382535
AC008074.3	1.82245	antisense	#N/A		ENSG00000223935_chr2_r_64395219_64453798	0.16449	LGALSL		ATP1A1			viral reproductive process	597	20	110	5.5	7.09e-52	5.81e-49		BCL2			GOTERM_BP_DIRECT	GO:0002223~stimulatory C-type lectin receptor signaling pathway	10	17.5439	PSMA2, PSMB4, EP300, PSMC5, PAK2, LYN, CREBBP, IKBKG, SRC, CUL1	57	105	16792	28.0568	6.4804e-08	3.2402e-08	9.73904e-08				ENSG00000001631	KRIT1	6.11e-08	9	2821	protein_coding	KRIT1, ankyrin repeat containing	7	91828283	91875480
AC037459.2	2.99537	antisense	#N/A		ENST00000514980	0.399073	SORBS3 / PPP3CC		CCAR1			viral infectious cycle	241	8.06	70	8.68486	1.42e-46	5.83e-44		BUB1			GOTERM_BP_DIRECT	GO:0045944~positive regulation of transcription from RNA polymerase II promoter	20	35.0877	TFAP4, CREB1, CREBBP, TP53, SMAD3, CDK9, RB1, STAT1, SIRT1, PROX1, USF1, USF2, STAT3, TNFRSF1A, PLSCR1, EP300, HNRNPK, MAPK3, IKBKG, NFIA	57	981	16792	6.00604	1.76713e-07	5.89042e-08	2.65572e-07				ENSG00000064933	PMS1	6.66e-08	9	2849	protein_coding	PMS1 postmeiotic segregation increased 1 (S. cerevisiae)	2	190649107	190742355
AL136979.1	1.90344	antisense	#N/A		ENST00000421645	0.180687	KANK1		COL4A3BP			cellular protein complex disassembly	160	5.35	57	10.6542	1.51e-43	3.29e-41		CDK9			GOTERM_BP_DIRECT	GO:0038095~Fc-epsilon receptor signaling pathway	10	17.5439	PSMA2, MAPK1, PSMB4, PSMC5, PAK2, LYN, MAPK3, RAC1, IKBKG, CUL1	57	178	16792	16.5504	7.21437e-06	1.8036e-06	1.08421e-05				ENSG00000164252	AGGF1	1.02e-07	9	2994	protein_coding	angiogenic factor with G patch and FHA domains 1	5	76325076	76361059
AL590369.1	1.70603	antisense	#N/A		ENST00000455074	0.141207	ASB6		CRBN			viral reproduction	803	26.9	116	4.31227	1.61e-43	3.29e-41		COBRA1			GOTERM_BP_DIRECT	GO:0006366~transcription from RNA polymerase II promoter	14	24.5614	PLSCR1, HNRNPK, EP300, PSMC5, TFAP4, CREB1, GTF2F2, TP53, CDK9, TCEB1, USF1, CTDP1, USF2, NFIA	57	513	16792	8.03967	1.04482e-05	2.08964e-06	1.5702e-05				ENSG00000196792	STRN3	1.12e-07	8	2075	protein_coding	striatin, calmodulin binding protein 3	14	31363005	31495607
HOXB-AS3	1.7487	antisense	#N/A	HOXB-AS3	ENST00000487849	0.149741	HOXB3 /HOXB4 /HOXB5 /HOXB6 /HOXB7		ELP2			protein targeting to membrane	158	5.29	56	10.586	1.2e-42	1.97e-40		COPS6			GOTERM_BP_DIRECT	GO:0045893~positive regulation of transcription, DNA-templated	13	22.807	MAPK1, PSMC5, TFAP4, CREB1, CREBBP, MAPK3, TP53, SMAD3, RB1, STAT1, PROX1, SRC, STAT3	57	515	16792	7.43642	0.000105471	1.75793e-05	0.000158515				ENSG00000115839	RAB3GAP1	1.29e-07	9	3076	protein_coding	RAB3 GTPase activating protein subunit 1 (catalytic)	2	135809835	135933964
NFIA-AS1	-1.49305	antisense	#N/A		ENST00000630993	-0.098611	NFIA		FARP2			protein complex disassembly	167	5.59	57	10.1968	2.43e-42	3.32e-40		CREB1			GOTERM_BP_DIRECT	GO:1900034~regulation of cellular response to heat	7	12.2807	MAPK1, POM121, EP300, RAE1, MAPK3, CREBBP, SIRT1	57	75	16792	27.4957	0.000186549	2.66521e-05	0.000280381				ENSG00000196911	KPNA5	2.87e-07	8	2346	protein_coding	karyopherin alpha 5 (importin alpha 6)	6	117002350	117063029
RORA-AS2	1.88565	antisense	#N/A		ENST00000561413	0.177131	RORA		HOXB3			translational initiation	205	6.86	60	8.74636	3.94e-40	4.36e-38		CREBBP			GOTERM_BP_DIRECT	GO:0006915~apoptotic process	13	22.807	MAPK1, PLSCR1, EP300, PAK2, BCL2, IKBKG, MAPK3, TP53, BUB1, RB1, STAT1, CUL1, RTN3	57	567	16792	6.75442	0.000297642	3.72102e-05	0.000447376				ENSG00000174405	LIG4	2.98e-07	7	1530	protein_coding	ligase IV, DNA, ATP-dependent	13	108859787	108870716
SVIL-AS1	-1.97445	antisense	#N/A		ENST00000623175	-0.19489	SVIL		HOXB4			macromolecular complex disassembly	189	6.32	58	9.17722	4.26e-40	4.36e-38		CTDP1			GOTERM_BP_DIRECT	GO:0008283~cell proliferation	11	19.2982	XRCC5, CUL5, BCL2, RAC1, TP53, POLA1, BUB1, CDK9, SRC, CUL1, STAT3	57	366	16792	8.85399	0.000330715	3.67515e-05	0.000497094				ENSG00000122435	TRMT13	3.18e-07	8	2378	protein_coding	tRNA methyltransferase 13 homolog (S. cerevisiae)	1	100598706	100616053
AL021408.1	-1.73342	lincRNA	#N/A		ENST00000430428	-0.146685	-		HOXB5			cellular component disassembly	310	10.4	67	6.44231	1.09e-35	9.93e-34		CUL1			GOTERM_BP_DIRECT	GO:0043161~proteasome-mediated ubiquitin-dependent protein catabolic process	9	15.7895	PSMA2, PSMB4, PSMC5, CUL4A, DDB1, TP53, SIRT1, CUL1, RBX1	57	203	16792	13.0609	0.000363484	3.63543e-05	0.000546357				ENSG00000110429	FBXO3	3.47e-07	8	2405	protein_coding	F-box protein 3	11	33762485	33796089
AL356108.1	1.66735	lincRNA	#N/A		ENST00000416510	0.133469	-		HOXB6			RNA catabolic process	256	8.56	60	7.00935	4.35e-34	3.56e-32		CUL2			GOTERM_BP_DIRECT	GO:0050852~T cell receptor signaling pathway	8	14.0351	PSMA2, MAPK1, PSMB4, PSMC5, PAK2, LCK, IKBKG, CUL1	57	148	16792	15.9241	0.000613012	5.57439e-05	0.00092154				ENSG00000083642	PDS5B	4.52e-07	8	2490	protein_coding	PDS5, regulator of cohesion maintenance, homolog B (S. cerevisiae)	13	33160564	33352157
AL513548.3	2.14629	lincRNA	#N/A		ENST00000611708	0.229258	-		KANK1			protein targeting	545	18.2	84	4.61538	3.51e-33	2.61e-31		CUL4A																		ENSG00000141446	ESCO1	5.25e-07	8	2539	protein_coding	establishment of sister chromatid cohesion N-acetyltransferase 1	18	19109242	19180845
LINC00352	-1.5147	lincRNA	#N/A		ENSG00000227893_chr13_f_23498795_23502874	-0.10294	-		KIAA1841			intracellular protein transport	793	26.5	97	3.66038	5.19e-30	3.55e-28		CUL5																		ENSG00000198836	OPA1	5.47e-07	8	2553	protein_coding	optic atrophy 1 (autosomal dominant)	3	193310933	193415612
LINC02060	1.44735	lincRNA / Antisense	#N/A		ENST00000506041	0.0894708	TMEM161B-AS1		LGALSL			mRNA metabolic process	817	27.3	95	3.47985	1.21e-27	7.63e-26		DDB1		DAVID - all genes	Category	Term	Count	%	PValue	Genes	List Total	Pop Hits	Pop Total	Fold Enrichment	Bonferroni	Benjamini	FDR			ENSG00000133103	COG6	6.69e-07	8	2621	protein_coding	component of oligomeric golgi complex 6	13	40229764	40365802
AL133343.1	2.20289	lincRNA / Antisense	#N/A		ENSG00000204393_chr20_f_32564991_32608893	0.240578	NOL4L		MAT2B			macromolecule catabolic process	1070	35.8	110	3.07263	1.84e-27	1.01e-25		DYNLT1			GOTERM_BP_DIRECT	GO:0006614~SRP-dependent cotranslational protein targeting to membrane	54	48.6486	3.30092e-96	RPL18, RPL19, RPL14, RPL13, RPL15, RPS2, RPS3, RPS3A, RPLP0, RPL11, RPL12, RPS27A, RPS4X, RPS19, RPS16, RPS14, RPS12, RPS13, RPS11, RPL27A, RPS15A, RPL36, RPS25, RPS26, RPL30, RPS28, RPL32, RPL7, RPL6, RPL31, RPL9, RPL8, RPL3, RPL5, RPL7A, RPL10A, RPL4, RPS20, RPS21, RPS23, RPS24, RPSA, RPL26, RPL23A, RPL24, RPS6, RPS5, RPS8, RPS7, RPL23, RPL18A, RPL22, RPL21, RPL37A	111	94	16792	86.9051	3.75975e-93	3.75975e-93	5.30184e-93			ENSG00000196693	ZNF33B	6.84e-07	8	2629	protein_coding	zinc finger protein 33B	10	43084555	43133992
RN7SKP10	1.62635	misc_RNA	#N/A		ENSG00000201161_chr13_f_109915095_109915420	0.125269	-		MSI1			macromolecule catabolic process	1070	35.8	110	3.07263	1.84e-27	1.01e-25		EIF4H			GOTERM_BP_DIRECT	GO:0019083~viral transcription	56	50.4505	1.80912e-95	RPL18, RPL19, RPL14, RPL13, RPL15, RPS2, RPS3, RAE1, RPS3A, RPLP0, RPL11, RPL12, RPS27A, RPS4X, RPS19, RPS16, RPS14, RPS12, RPS13, RPS11, RPL27A, RPS15A, RPL36, RPS25, RPS26, RPL30, RPS28, POM121, RPL32, RPL7, RPL6, RPL31, RPL9, RPL8, RPL3, RPL5, RPL7A, RPL10A, RPL4, RPS20, RPS21, RPS23, RPS24, RPSA, RPL26, RPL23A, RPL24, RPS6, RPS5, RPS8, RPS7, RPL23, RPL18A, RPL22, RPL21, RPL37A	111	112	16792	75.6396	2.06059e-92	1.0303e-92	2.90576e-92			ENSG00000170242	USP47	1.22e-06	8	2837	protein_coding	ubiquitin specific peptidase 47	11	11862970	11980870
RN7SKP111	1.77694	misc_RNA	#N/A		ENSG00000222281_chr20_r_11818820_11819091	0.155389	-		MSRB3			cellular macromolecule catabolic process	849	28.4	95	3.34507	2.34e-26	1.2e-24		EP300			GOTERM_BP_DIRECT	GO:0000184~nuclear-transcribed mRNA catabolic process, nonsense-mediated decay	54	48.6486	9.54715e-89	RPL18, RPL19, RPL14, RPL13, RPL15, RPS2, RPS3, RPS3A, RPLP0, RPL11, RPL12, RPS27A, RPS4X, RPS19, RPS16, RPS14, RPS12, RPS13, RPS11, RPL27A, RPS15A, RPL36, RPS25, RPS26, RPL30, RPS28, RPL32, RPL7, RPL6, RPL31, RPL9, RPL8, RPL3, RPL5, RPL7A, RPL10A, RPL4, RPS20, RPS21, RPS23, RPS24, RPSA, RPL26, RPL23A, RPL24, RPS6, RPS5, RPS8, RPS7, RPL23, RPL18A, RPL22, RPL21, RPL37A	111	119	16792	68.6477	1.08742e-85	3.62473e-86	1.53344e-85			ENSG00000074603	DPP8	1.37e-06	8	2881	protein_coding	dipeptidyl-peptidase 8	15	65734801	65810042
RN7SKP130	1.61969	misc_RNA	#N/A		ENST00000364924	0.123937	CARD11		MTF2			translation	698	23.4	81	3.46154	1.95e-23	9.41e-22		GNB2L1			GOTERM_BP_DIRECT	GO:0006413~translational initiation	55	49.5495	7.08163e-87	RPL18, RPL19, RPL14, RPL13, RPL15, RPS2, RPS3, RPS3A, RPLP0, RPL11, RPL12, RPS27A, RPS4X, RPS19, RPS16, RPS14, RPS12, RPS13, RPS11, RPL27A, RPS15A, RPL36, RPS25, RPS26, RPL30, RPS28, RPL32, RPL7, RPL6, RPL31, RPL9, RPL8, RPL3, RPL5, RPL7A, RPL10A, RPL4, RPS20, RPS21, RPS23, RPS24, RPSA, RPL26, RPL23A, RPL24, RPS6, RPS5, RPS8, RPS7, RPL23, RPL18A, RPL22, RPL21, EIF4H, RPL37A	111	137	16792	60.7326	8.06598e-84	2.01649e-84	1.13743e-83			ENSG00000081154	PCNP	1.51e-06	8	2917	protein_coding	PEST proteolytic signal containing nuclear protein	3	101292939	101313281
RN7SKP143	1.76209	misc_RNA	#N/A		ENSG00000222451_chr10_r_90163650_90163960	0.152417	-		NFIA			multi-organism process	1710	57.1	135	2.36427	8.25e-23	3.76e-21		GTF2F2			GOTERM_BP_DIRECT	GO:0006364~rRNA processing	55	49.5495	1.96699e-74	RPL18, RPL19, RPL14, RPL13, RPL15, RPS2, RPS3, RPS3A, RPLP0, RPL11, RPL12, RPS27A, RPS4X, RPS19, RPS16, RPS14, RPS12, RPS13, RPS11, RPL27A, RPS15A, RPL36, RPS25, RPS26, RPL30, RPS28, RPL32, RPL7, RPL6, RPL31, RPL9, RPL8, RPL3, RPL5, RPL7A, RPL10A, RPL4, RPS20, RPS21, RPS23, RPS24, RPSA, RPL26, RPL23A, RPL24, RPS6, SIRT1, RPS5, RPS8, RPS7, RPL23, RPL18A, RPL22, RPL21, RPL37A	111	214	16792	38.8802	2.2404e-71	4.48079e-72	3.15931e-71			ENSG00000047188	YTHDC2	1.54e-06	8	2925	protein_coding	YTH domain containing 2	5	112849380	112930982
RN7SKP144	1.68847	misc_RNA	#N/A		ENSG00000223040_chr3_r_2088932_2089211	0.137695	-		NOL4L			intracellular transport	1510	50.5	124	2.45545	3.18e-22	1.37e-20		HNRNPK			GOTERM_BP_DIRECT	GO:0006412~translation	55	49.5495	4.94093e-70	RPL18, RPL19, RPL14, RPL13, RPL15, RPS2, RPS3, RPS3A, RPLP0, RPL11, RPL12, RPS27A, SLC25A5, RPS4X, RPS19, RPS16, RPS14, RPS12, RPS13, RPS11, RPL27A, RPS15A, RPL36, RPS25, RPS26, RPL30, RPS28, RPL32, RPL7, RPL6, RPL31, RPL9, RPL8, RPL3, RPL5, RPL7A, RPL10A, RPL4, RPS20, RPS21, RPS23, RPS24, RPSA, RPL26, RPL23A, RPL24, RPS6, RPS5, RPS8, RPS7, RPL23, RPL18A, RPL22, RPL21, RPL37A	111	253	16792	32.8868	5.62772e-67	9.37953e-68	7.93597e-67			ENSG00000110696	C11orf58	1.74e-06	8	2974	protein_coding	chromosome 11 open reading frame 58	11	16634679	16778428
RN7SKP161	2.04936	misc_RNA	#N/A		ENSG00000223042_chr12_f_10084185_10084490	0.209872	CLEC1A		PDHX			reproductive process	1740	58.3	133	2.2813	5.4e-21	2.22e-19		IKBKG			GOTERM_BP_DIRECT	GO:0016032~viral process	38	34.2342	1.54908e-37	COPS6, VIM, POLA1, PAAF1, RBX1, RTN3, VCAM1, PSMB4, CUL2, TNFRSF1A, CUL5, POM121, HNRNPK, PAK2, RAE1, BUB1, CUL1, LYN, SLC25A5, CREB1, DDB1, CREBBP, TP53, ATP6V1H, SNAPIN, RB1, SIRT1, SRPK1, STAT3, MAPK1, KRT18, EP300, CUL4A, EIF4H, LCK, MAPK3, MDM2, TCEB1	111	299	16792	19.2261	1.76441e-34	2.52058e-35	2.48809e-34			ENSG00000087502	ERGIC2	1.91e-06	8	3011	protein_coding	ERGIC and golgi 2	12	29490285	29534122
RN7SKP163	1.70462	misc_RNA	#N/A		ENSG00000200091_chr6_r_75654969_75655299	0.140924	SENP6		PI4KA			reproduction	1860	62.1	137	2.20612	2.09e-20	8.16e-19		KRT18			GOTERM_BP_DIRECT	GO:0002181~cytoplasmic translation	11	9.90991	2.86079e-16	RPL7, RPL22, RPL6, RPL31, RPLP0, EIF4H, RPL9, RPL15, RPL8, RPL26, RPL36	111	25	16792	66.5629	3.79363e-13	4.74065e-14	5.32907e-13			ENSG00000138190	EXOC6	2.2e-06	7	2062	protein_coding	exocyst complex component 6	10	94590935	94819250
RN7SKP166	1.63449	misc_RNA	#N/A		ENSG00000222744_chr12_f_66292682_66292987	0.126899	-		POLA1			establishment of protein localization	1460	48.7	113	2.32033	3.23e-18	1.2e-16		LCK			GOTERM_BP_DIRECT	GO:0002223~stimulatory C-type lectin receptor signaling pathway	11	9.90991	1.64812e-09	PSMA2, PSMB4, EP300, PSMC5, PAK2, LYN, CREBBP, IKBKG, RPS27A, SRC, CUL1	111	105	16792	15.8483	1.87721e-06	2.08579e-07	2.64716e-06			ENSG00000005700	IBTK	2.2e-06	8	3068	protein_coding	inhibitor of Bruton agammaglobulinemia tyrosine kinase	6	82879700	82957471
RN7SKP185	1.68494	misc_RNA	#N/A		ENSG00000199683_chr20_r_37975155_37975481	0.136988	-		PPP3CC			protein transport	1400	46.9	110	2.34542	4.61e-18	1.64e-16		LYN			GOTERM_BP_DIRECT	GO:0000027~ribosomal large subunit assembly	7	6.30631	3.44933e-09	RPL6, RPL3, RPL5, RPL24, RPL11, RPL23A, RPL12	111	21	16792	50.4264	3.92878e-06	3.92878e-07	5.54021e-06			ENSG00000112367	FIG4	2.29e-06	7	2074	protein_coding	FIG4 homolog, SAC1 lipid phosphatase domain containing (S. cerevisiae)	6	110012499	110146631
RN7SKP226	1.88305	misc_RNA	#N/A	RN7SKP226	ENST00000364912	0.17661	-		RORA			protein localization	1850	61.8	127	2.05502	3.04e-16	1.04e-14		MAPK1			GOTERM_BP_DIRECT	GO:0042274~ribosomal small subunit biogenesis	6	5.40541	4.5395e-08	RPS28, RPS19, RPS16, RPS6, RPS7, RPS24	111	16	16792	56.7297	5.17036e-05	4.70044e-06	7.29122e-05			ENSG00000109180	OCIAD1	2.37e-06	8	3098	protein_coding	OCIA domain containing 1	4	48807229	48863834
RN7SKP281	1.43625	misc_RNA	#N/A		ENST00000410472	0.0872506	GALNT5		RPL15			establishment of localization in cell	2320	77.5	145	1.87097	3.84e-15	1.26e-13		MAPK3			GOTERM_BP_DIRECT	GO:0098609~cell-cell adhesion	13	11.7117	2.11524e-07	RPL14, RPL15, RPL23A, RPL24, STAT1, RPS2, RPS26, KRT18, HNRNPK, PAK2, RPL6, EIF4H, RPL7A	111	271	16792	7.25694	0.000240897	2.0077e-05	0.000339743			ENSG00000215712	TMEM242	2.71e-06	7	2127	protein_coding	transmembrane protein 242	6	157710418	157744633
RN7SKP292	1.77302	misc_RNA	#N/A		ENSG00000202392_chr4_f_6997011_6997328	0.154604	-		SMIM8			cellular localization	2650	88.8	158	1.77928	1e-14	3.16e-13		MDM2			GOTERM_BP_DIRECT	GO:0038095~Fc-epsilon receptor signaling pathway	11	9.90991	2.61309e-07	PSMA2, MAPK1, PSMB4, PSMC5, PAK2, LYN, MAPK3, RAC1, IKBKG, RPS27A, CUL1	111	178	16792	9.34872	0.000297587	2.28945e-05	0.000419707			ENSG00000219545		2.98e-06	7	2158	protein_coding	RPA3 antisense RNA 1	7	7680342	8043689
RN7SKP36	1.66718	misc_RNA	#N/A		ENST00000363997	0.133436	-		SORBS3			macromolecule localization	2240	75	140	1.86667	1.67e-14	5.08e-13		NFIA																		ENSG00000185418	TARSL2	3.3e-06	7	2191	protein_coding	threonyl-tRNA synthetase-like 2	15	102193801	102264807
RN7SKP50	1.80753	misc_RNA	#N/A		ENSG00000201564_chr11_f_9680923_9681238	0.161506	-		SVIL			cellular nitrogen compound catabolic process	986	33	81	2.45455	2.46e-14	7.22e-13		PAAF1		Term	Genes	List Total	Pop Hits	Pop Total	Fold Enrichment	Bonferroni	FDR									ENSG00000183735	TBK1	4.22e-06	7	2274	protein_coding	TANK-binding kinase 1	12	64845660	64895888
AC003982.1	1.69642	processed_pseudogene	#N/A		ENST00000469928	0.139284	MSI1		USP6			ribosome biogenesis	166	5.55	30	5.40541	3.04e-14	8.6e-13		PAK2		GO:0006614~SRP-dependent cotranslational protein targeting to membrane	RPL18, RPL19, RPL14, RPL13, RPL15, RPS2, RPS3, RPS3A, RPLP0, RPL11, RPL12, RPS27A, RPS4X, RPS19, RPS16, RPS14, RPS12, RPS13, RPS11, RPL27A, RPS15A, RPL36, RPS25, RPS26, RPL30, RPS28, RPL32, RPL7, RPL6, RPL31, RPL9, RPL8, RPL3, RPL5, RPL7A, RPL10A, RPL4, RPS20, RPS21, RPS23, RPS24, RPSA, RPL26, RPL23A, RPL24, RPS6, RPS5, RPS8, RPS7, RPL23, RPL18A, RPL22, RPL21, RPL37A	111	94	16792	86.9051	3.75975e-93	5.30184e-93									ENSG00000113851	CRBN	4.38e-06	7	2287	protein_coding	cereblon	3	3190676	3221394
TMEM191A	1.86721	processed_pseudogene	#N/A		ENST00000419950	0.173442	PI4KA		VPS8			rRNA metabolic process	118	3.95	25	6.32911	1.01e-13	2.77e-12		PLSCR1		GO:0019083~viral transcription	RPL18, RPL19, RPL14, RPL13, RPL15, RPS2, RPS3, RAE1, RPS3A, RPLP0, RPL11, RPL12, RPS27A, RPS4X, RPS19, RPS16, RPS14, RPS12, RPS13, RPS11, RPL27A, RPS15A, RPL36, RPS25, RPS26, RPL30, RPS28, POM121, RPL32, RPL7, RPL6, RPL31, RPL9, RPL8, RPL3, RPL5, RPL7A, RPL10A, RPL4, RPS20, RPS21, RPS23, RPS24, RPSA, RPL26, RPL23A, RPL24, RPS6, RPS5, RPS8, RPS7, RPL23, RPL18A, RPL22, RPL21, RPL37A	111	112	16792	75.6396	2.06059e-92	2.90576e-92									ENSG00000136536	MARCH7	4.63e-06	7	2306	protein_coding	membrane-associated ring finger (C3HC4) 7, E3 ubiquitin protein ligase	2	160569000	160627538
ATP1A1	-1.59787	protein	#N/A		ENST00000369496	-0.119575						rRNA processing	109	3.65	24	6.57534	1.29e-13	3.42e-12		POLA1		GO:0000184~nuclear-transcribed mRNA catabolic process, nonsense-mediated decay	RPL18, RPL19, RPL14, RPL13, RPL15, RPS2, RPS3, RPS3A, RPLP0, RPL11, RPL12, RPS27A, RPS4X, RPS19, RPS16, RPS14, RPS12, RPS13, RPS11, RPL27A, RPS15A, RPL36, RPS25, RPS26, RPL30, RPS28, RPL32, RPL7, RPL6, RPL31, RPL9, RPL8, RPL3, RPL5, RPL7A, RPL10A, RPL4, RPS20, RPS21, RPS23, RPS24, RPSA, RPL26, RPL23A, RPL24, RPS6, RPS5, RPS8, RPS7, RPL23, RPL18A, RPL22, RPL21, RPL37A	111	119	16792	68.6477	1.08742e-85	1.53344e-85									ENSG00000104613	INTS10	4.64e-06	7	2307	protein_coding	integrator complex subunit 10	8	19674651	19709594
COL4A3BP	1.87753	protein	#N/A	COL4A3BP	ENST00000405807	0.175505						interaction with host	426	14.3	46	3.21678	1.9e-12	4.86e-11		POM121		GO:0006413~translational initiation	RPL18, RPL19, RPL14, RPL13, RPL15, RPS2, RPS3, RPS3A, RPLP0, RPL11, RPL12, RPS27A, RPS4X, RPS19, RPS16, RPS14, RPS12, RPS13, RPS11, RPL27A, RPS15A, RPL36, RPS25, RPS26, RPL30, RPS28, RPL32, RPL7, RPL6, RPL31, RPL9, RPL8, RPL3, RPL5, RPL7A, RPL10A, RPL4, RPS20, RPS21, RPS23, RPS24, RPSA, RPL26, RPL23A, RPL24, RPS6, RPS5, RPS8, RPS7, RPL23, RPL18A, RPL22, RPL21, EIF4H, RPL37A	111	137	16792	60.7326	8.06598e-84	1.13743e-83									ENSG00000185973	TMLHE	4.7e-06	7	2311	protein_coding	trimethyllysine hydroxylase, epsilon	X	154719776	154899605
CRBN	1.78909	protein	#N/A		ENST00000491834	0.157818						transcription from RNA polymerase II promoter	1930	64.5	120	1.86047	3.47e-12	8.63e-11		PROX1		GO:0006364~rRNA processing	RPL18, RPL19, RPL14, RPL13, RPL15, RPS2, RPS3, RPS3A, RPLP0, RPL11, RPL12, RPS27A, RPS4X, RPS19, RPS16, RPS14, RPS12, RPS13, RPS11, RPL27A, RPS15A, RPL36, RPS25, RPS26, RPL30, RPS28, RPL32, RPL7, RPL6, RPL31, RPL9, RPL8, RPL3, RPL5, RPL7A, RPL10A, RPL4, RPS20, RPS21, RPS23, RPS24, RPSA, RPL26, RPL23A, RPL24, RPS6, SIRT1, RPS5, RPS8, RPS7, RPL23, RPL18A, RPL22, RPL21, RPL37A	111	214	16792	38.8802	2.2404e-71	3.15931e-71									ENSG00000145332	KLHL8	5.49e-06	7	2366	protein_coding	kelch-like family member 8	4	88081255	88161466
ELP2	2.31887	protein	#N/A		ENST00000539560	0.263774						regulation of transcription from RNA polymerase II promoter	1610	53.8	104	1.93309	1.54e-11	3.72e-10		PSMA2		GO:0006412~translation	RPL18, RPL19, RPL14, RPL13, RPL15, RPS2, RPS3, RPS3A, RPLP0, RPL11, RPL12, RPS27A, SLC25A5, RPS4X, RPS19, RPS16, RPS14, RPS12, RPS13, RPS11, RPL27A, RPS15A, RPL36, RPS25, RPS26, RPL30, RPS28, RPL32, RPL7, RPL6, RPL31, RPL9, RPL8, RPL3, RPL5, RPL7A, RPL10A, RPL4, RPS20, RPS21, RPS23, RPS24, RPSA, RPL26, RPL23A, RPL24, RPS6, RPS5, RPS8, RPS7, RPL23, RPL18A, RPL22, RPL21, RPL37A	111	253	16792	32.8868	5.62772e-67	7.93597e-67									ENSG00000166411	IDH3A	6.03e-06	7	2400	protein_coding	isocitrate dehydrogenase 3 (NAD+) alpha	15	78423840	78464291
FARP2	-1.90183	protein	#N/A		ENST00000412332	-0.180366						S phase	153	5.12	25	4.88281	4.39e-11	1.03e-09		PSMB4		GO:0016032~viral process	COPS6, VIM, POLA1, PAAF1, RBX1, RTN3, VCAM1, PSMB4, CUL2, TNFRSF1A, CUL5, POM121, HNRNPK, PAK2, RAE1, BUB1, CUL1, LYN, SLC25A5, CREB1, DDB1, CREBBP, TP53, ATP6V1H, SNAPIN, RB1, SIRT1, SRPK1, STAT3, MAPK1, KRT18, EP300, CUL4A, EIF4H, LCK, MAPK3, MDM2, TCEB1	111	299	16792	19.2261	1.76441e-34	2.48809e-34									ENSG00000113391	FAM172A	6.08e-06	7	2403	protein_coding	family with sequence similarity 172, member A	5	92953775	93447404
KIAA1841	1.9288	protein	#N/A		ENST00000402291	0.18576						interphase of mitotic cell cycle	435	14.6	44	3.0137	5.27e-11	1.2e-09		PSMC5																		ENSG00000144320	KIAA1715	6.32e-06	7	2417	protein_coding	KIAA1715	2	176788620	176867567
MAT2B	2.17334	protein	#N/A		ENST00000521838	0.234668						S phase of mitotic cell cycle	144	4.82	24	4.97925	7.05e-11	1.56e-09		RAC1																		ENSG00000111731	C2CD5	6.46e-06	7	2425	protein_coding	C2 calcium-dependent domain containing 5	12	22601517	22697480
MSRB3	-1.93603	protein	#N/A	MSRB3	ENST00000541897	-0.187205						interphase	443	14.8	44	2.97297	9.58e-11	2.07e-09		RAE1																		ENSG00000053770	AP5M1	6.53e-06	7	2429	protein_coding	adaptor-related protein complex 5, mu 1 subunit	14	57735627	57756797
MTF2	1.87883	protein	#N/A		ENST00000489480	0.175765						ribonucleoprotein complex biogenesis	269	9	33	3.66667	1.04e-10	2.2e-09		RB1																		ENSG00000090989	EXOC1	6.53e-06	7	2429	protein_coding	exocyst complex component 1	4	56719782	56771200
PDHX	-2.21136	protein	#N/A		ENST00000227868	-0.242272						negative regulation of nucleobase-containing compound metabolic process	1130	37.8	79	2.08995	2.09e-10	4.28e-09		RBX1																		ENSG00000101343	CRNKL1	6.82e-06	7	2445	protein_coding	crooked neck pre-mRNA splicing factor 1	20	20015012	20036690
POLA1	2.46333	protein	#N/A		ENST00000379059	0.292666						cellular protein metabolic process	4540	152	215	1.41447	5.49e-10	1.1e-08		RTN3																		ENSG00000109775	UFSP2	7.94e-06	7	2502	protein_coding	UFM1-specific peptidase 2	4	186320694	186347139
RPL15	2.10183	protein	#N/A		ENST00000413699	0.220366						cellular catabolic process	2140	71.8	122	1.69916	8.05e-10	1.57e-08		SIRT1																		ENSG00000145996	CDKAL1	8.02e-06	7	2506	protein_coding	CDK5 regulatory subunit associated protein 1-like 1	6	20534688	21232635
SMIM8	1.79425	protein	SMIM8		ENST00000392863	0.158849						G1/S transition of mitotic cell cycle	209	6.99	27	3.86266	1.73e-09	3.3e-08		SLC25A5																		ENSG00000006715	VPS41	8.25e-06	7	2517	protein_coding	vacuolar protein sorting 41 homolog (S. cerevisiae)	7	38762563	38971994
USP6	1.54052	protein	#N/A		ENST00000572949	0.108105						nucleocytoplasmic transport	388	13	38	2.92308	2.88e-09	5.36e-08		SMAD3																		ENSG00000134265	NAPG	9.35e-06	7	2565	protein_coding	N-ethylmaleimide-sensitive factor attachment protein, gamma	18	10525902	10552758
VPS8	2.3573	protein	#N/A		ENST00000625842	0.271459						positive regulation of transcription from RNA polymerase II promoter	800	26.8	60	2.23881	3.06e-09	5.58e-08		SNAPIN																		ENSG00000121749	TBC1D15	9.39e-06	7	2567	protein_coding	TBC1 domain family, member 15	12	72233487	72320629
snoU13	2.30877	snoRNA	#N/A		ENST00000459370	0.261755	-					nuclear transport	392	13.1	38	2.90076	3.83e-09	6.83e-08		SRC																		ENSG00000145725	PPIP5K2	9.54e-06	7	2573	protein_coding	diphosphoinositol pentakisphosphate kinase 2	5	102455853	102548500
U8	2.01194	snoRNA	#N/A		ENSG00000212145_chr3_r_41899111_41899253	0.202388	-					intrinsic apoptotic signaling pathway	135	4.52	21	4.64602	4.03e-09	7.03e-08		SRPK1																		ENSG00000068305	MEF2A	9.71e-06	7	2580	protein_coding	myocyte enhancer factor 2A	15	100017370	100256671
RNU1-104P	1.72531	snRNA	#N/A		ENST00000517280	0.145062	AC073913.1 / LINC02375					negative regulation of metabolic process	1820	61	106	1.7377	4.47e-09	7.63e-08		STAT1																		ENSG00000153975	ZUFSP	9.89e-06	7	2587	protein_coding	zinc finger with UFM1-specific peptidase domain	6	116956781	116989957
Y_RNA Chr1	2.26249	Y RNA	#N/A		ENST00000383913	0.252498	CCAR1					RNA processing	890	29.8	64	2.14765	4.56e-09	7.63e-08		STAT3																		ENSG00000132424	PNISR	9.96e-06	7	2590	protein_coding	PNN-interacting serine/arginine-rich protein	6	99845927	99873207
												catabolic process	2560	85.8	136	1.58508	6.31e-09	1.03e-07		TCEB1
												negative regulation of RNA metabolic process	1020	34.3	70	2.04082	6.54e-09	1.05e-07		TFAP4
												RNA metabolic process	6010	201	261	1.29851	1.43e-08	2.26e-07		TH1L
												DNA replication	346	11.6	34	2.93103	1.86e-08	2.88e-07		TNFRSF1A
												RNA biosynthetic process	4930	165	222	1.34545	2.9e-08	4.4e-07		TP53
												positive regulation of RNA metabolic process	1330	44.6	82	1.83857	3.48e-08	5.19e-07		USF1
												negative regulation of cellular metabolic process	1660	55.7	96	1.72352	4.48e-08	6.56e-07		USF2
												protein import into nucleus	228	7.63	26	3.4076	4.77e-08	6.82e-07		VCAM1
												mitotic cell cycle	968	32.4	65	2.00617	4.83e-08	6.82e-07		VIM
												regulation of apoptotic process	1540	51.4	90	1.75097	6.27e-08	8.71e-07		VPRBP
												positive regulation of nucleobase-containing compound metabolic process	1490	49.8	88	1.76707	6.54e-08	8.94e-07		WHSC2
												nuclear import	232	7.76	26	3.35052	6.8e-08	9.14e-07		XRCC5
												negative regulation of transcription from RNA polymerase II promoter	552	18.5	44	2.37838	8.26e-08	1.09e-06
												regulation of binding	189	6.32	23	3.63924	8.67e-08	1.13e-06		RPL10A
												apoptotic process	2130	71.2	114	1.60112	1.05e-07	1.33e-06		RPL11
												apoptotic process	2130	71.2	114	1.60112	1.05e-07	1.33e-06		RPL12
												regulation of programmed cell death	1550	52	90	1.73077	1.07e-07	1.33e-06		RPL13
												apoptotic signaling pathway	261	8.73	27	3.09278	1.99e-07	2.44e-06		RPL14
												programmed cell death	2160	72.1	114	1.58114	2.06e-07	2.49e-06		RPL15
												cellular nitrogen compound biosynthetic process	5610	188	241	1.28191	3.08e-07	3.67e-06		RPL18
												transcription initiation from RNA polymerase II promoter	219	7.33	24	3.27422	3.31e-07	3.88e-06		RPL18A
												protein import	272	9.1	27	2.96703	4.57e-07	5.28e-06		RPL19
												positive regulation of transcription, DNA-dependent	1260	42.1	75	1.78147	5.15e-07	5.79e-06		RPL21
												positive regulation of transcription, DNA-dependent	1260	42.1	75	1.78147	5.15e-07	5.79e-06		RPL22
												DNA-dependent DNA replication	121	4.05	17	4.19753	5.53e-07	6.13e-06		RPL23
												negative regulation of biosynthetic process	1240	41.6	74	1.77885	6.37e-07	6.96e-06		RPL23A
												negative regulation of cellular biosynthetic process	1220	40.9	73	1.78484	6.96e-07	7.51e-06		RPL24
												protein catabolic process	644	21.5	46	2.13953	9.81e-07	1.04e-05		RPL26
												cell cycle arrest	428	14.3	35	2.44755	1.02e-06	1.08e-05		RPL27A
												regulation of DNA metabolic process	235	7.86	24	3.05344	1.2e-06	1.25e-05		RPL3
												DNA-dependent transcription, initiation	257	8.6	25	2.90698	1.77e-06	1.82e-05		RPL30
												cell cycle phase	1070	35.9	65	1.81058	1.93e-06	1.96e-05		RPL31
												negative regulation of transcription, DNA-dependent	987	33	61	1.84848	2.18e-06	2.16e-05		RPL32
												negative regulation of transcription, DNA-dependent	987	33	61	1.84848	2.18e-06	2.16e-05		RPL36
												response to hypoxia	245	8.2	24	2.92683	2.52e-06	2.46e-05		RPL37A
												regulation of chromosome organization	122	4.08	16	3.92157	3.02e-06	2.88e-05		RPL4
												regulation of cell cycle	886	29.6	56	1.89189	3.03e-06	2.88e-05		RPL5
												epidermal growth factor receptor signaling pathway	167	5.59	19	3.39893	3.21e-06	3.02e-05		RPL6
												cell cycle	1860	62.2	97	1.55949	4.03e-06	3.76e-05		RPL7
												DNA replication initiation	30	1	8	8	4.52e-06	4.17e-05		RPL7A
												macromolecule biosynthetic process	6540	219	267	1.21918	4.65e-06	4.19e-05		RPL8
												macromolecule biosynthetic process	6540	219	267	1.21918	4.65e-06	4.19e-05		RPL9
												positive regulation of metabolic process	2690	90.1	129	1.43174	5.87e-06	5.23e-05		RPLP0
												regulation of mitotic cell cycle	351	11.7	29	2.47863	7.2e-06	6.34e-05		RPS11
												positive regulation of cellular metabolic process	2530	84.5	122	1.44379	8.16e-06	7.12e-05		RPS12
												cellular response to stress	1620	54.4	86	1.58088	9.23e-06	7.97e-05		RPS13
												chromosome organization	878	29.4	54	1.83673	1.02e-05	8.68e-05		RPS14
												positive regulation of binding	79	2.64	12	4.54545	1.14e-05	9.61e-05		RPS15A
												RNA 3'-end processing	106	3.55	14	3.94366	1.15e-05	9.61e-05		RPS16
												response to hormone stimulus	751	25.1	48	1.91235	1.21e-05	0.0001		RPS19
												negative regulation of cell cycle	520	17.4	37	2.12644	1.28e-05	0.000105		RPS2
												regulation of protein import into nucleus	137	4.58	16	3.49345	1.37e-05	0.000111		RPS20
												negative regulation of cell proliferation	585	19.6	40	2.04082	1.45e-05	0.000117		RPS21
												regulation of intracellular transport	290	9.7	25	2.57732	1.5e-05	0.00012		RPS23
												regulation of cell proliferation	1430	47.8	77	1.61088	1.55e-05	0.000122		RPS24
												negative regulation of cellular process	4110	137	179	1.30657	1.8e-05	0.00014		RPS25
												cell proliferation	1900	63.7	96	1.50706	1.82e-05	0.000141		RPS26
												regulation of nucleocytoplasmic transport	172	5.75	18	3.13043	1.86e-05	0.000142		RPS27A
												negative regulation of cellular component organization	370	12.4	29	2.33871	1.96e-05	0.000149		RPS28
												cell cycle process	1420	47.3	76	1.60677	2.04e-05	0.000153		RPS3
												protein metabolic process	5570	186	230	1.23656	2.22e-05	0.000166		RPS3A
												signal transduction in response to DNA damage	129	4.32	15	3.47222	2.67e-05	0.000197		RPS4X
												regulation of gene expression	4480	150	191	1.27333	3.34e-05	0.000245		RPS5
												protein import into nucleus, translocation	39	1.3	8	6.15385	3.65e-05	0.000265		RPS6
												regulation of organelle organization	589	19.7	39	1.9797	3.81e-05	0.000274		RPS7
												positive regulation of protein metabolic process	1080	36.2	61	1.68508	3.84e-05	0.000274		RPS8
												intracellular receptor mediated signaling pathway	270	9.03	23	2.54707	3.96e-05	0.00028		RPSA
												regulation of cellular component organization	1520	51	79	1.54902	4.72e-05	0.000331
												response to DNA damage stimulus	862	28.8	51	1.77083	5.06e-05	0.000352
												regulation of RNA metabolic process	3900	131	169	1.29008	5.58e-05	0.000384
												macromolecular complex assembly	1120	37.5	62	1.65333	5.78e-05	0.000395

## Sheet: S9.
Gender related analysis (89 vs 89, HOMA, BMI and Age matched, similar aerobic capacity per lean body mass)							Gender phenotype data
Gene_ID	Chr	FDR	Fold change	abs FC	CORE-IS
XIST	X	1.26221e-111	88.6772	88.6772				male	female
EIF1AY	Y	9.53289e-105	-31.3745	31.3745			HOMA2_IR	0.1	0.11
DDX3Y	Y	4.91442e-103	-23.4711	23.4711			Age	43.49	42.39
RPS4Y1	Y	4.03969e-101	-16.4944	16.4944			Log_insulin	1.76	1.77
UTY	Y	7.21264e-100	-14.9948	14.9948			Fasting_G	5.1	4.97
KDM5D	Y	5.14392e-102	-13.4831	13.4831			G_2hr_pre1	7.1	7.44
AC010889.1	Y	1.80821e-86	-10.7339	10.7339			BMI	30.94	31.68
USP9Y	Y	4.38561e-98	-7.31913	7.31913			vo2max* (ml/kg/min)	30.54	24.52
TXLNGY	Y	2.89333e-86	-6.01271	6.01271
TTTY14	Y	2.03407e-82	-5.57786	5.57786			*fat-mass higher in females
TTTY15	Y	3.10148e-96	-5.55733	5.55733
ZFY	Y	1.39941e-98	-4.8986	4.8986
TPRG1	3	5.33941e-36	4.5365	4.5365
AJ009632.2	21	6.44038e-27	-3.9666	3.9666
AC010280.1	5	3.65614e-25	-3.85297	3.85297
RNU6-255P	Y	1.15361e-18	-2.50887	2.50887
IRX3	16	2.0351e-27	-2.50385	2.50385
ATRNL1	10	7.25932e-07	-2.23814	2.23814
TTTY10	Y	2.18695e-69	-2.22906	2.22906
FRZB	2	3.41178e-07	2.1347	2.1347
RPS4Y2	Y	8.83156e-35	-1.97877	1.97877
GGT7	20	7.40984e-33	-1.97716	1.97716
GSDMC	8	2.7024e-09	1.95477	1.95477
AC011297.1	Y	1.09997e-18	-1.90259	1.90259
RYR3	15	8.29985e-10	1.87841	1.87841
ANKRD1	10	0.0025408	1.87779	1.87779
SNORD116-1	15	1.22906e-09	-1.87079	1.87079
HYAL4	7	1.89692e-10	-1.87049	1.87049
C12orf75	12	5.89441e-06	1.83675	1.83675
PRKY	Y	1.46556e-17	-1.81671	1.81671
UNC13C	15	4.22711e-05	-1.80427	1.80427
GRB10	7	1.724e-19	1.79978	1.79978
AC090403.1	18	0.000173745	1.78098	1.78098
RN7SKP51	6	1.19423e-07	1.77097	1.77097
EYA1	8	1.93261e-16	-1.72929	1.72929
KDM6A	X	2.56079e-60	1.72837	1.72837
SNORD115-23	15	0.000124321	-1.72061	1.72061
SNORD116-29	15	8.14995e-16	-1.71104	1.71104
METTL21EP	13	1.4564e-06	-1.69397	1.69397
HSD52	1	8.08777e-07	-1.68971	1.68971
MYL6B	12	5.67924e-10	-1.68629	1.68629
RNU6-116P	18	4.88374e-05	-1.67517	1.67517
AC008448.1	5	0.00702123	1.66842	1.66842
AURKA	20	9.83826e-20	-1.66838	1.66838
LRMDA	10	1.30748e-05	-1.65798	1.65798
AC100872.1	8	2.64671e-05	-1.64115	1.64115
CTXN3	5	8.656e-05	-1.6224	1.6224
KCNQ5-IT1	6	0.000555441	1.60348	1.60348
SH2D1B	1	0.00080473	-1.6024	1.6024
CFAP61	20	7.33203e-05	1.58915	1.58915
SERPINA5	14	1.39326e-05	-1.58732	1.58732
PDK4	7	4.18088e-05	1.57371	1.57371
SNHG14	15	1.00156e-21	-1.56766	1.56766
ALDH1A1	9	1.87602e-19	-1.56696	1.56696
FABP7	6	4.90209e-06	1.56563	1.56563
PWAR6	15	4.48921e-15	-1.56116	1.56116
EIF1AX	X	3.12191e-18	1.56032	1.56032
JPX	X	1.15614e-12	1.55623	1.55623
C15orf41	15	2.0931e-13	1.54521	1.54521	C15orf41
ACSM5	16	3.90284e-21	-1.53705	1.53705
NPY6R	5	1.4598e-06	1.53417	1.53417
EIF4E2	2	6.42596e-13	-1.5315	1.5315
FRMD6	14	1.11597e-14	-1.52051	1.52051
EGLN3	14	2.54368e-08	1.51695	1.51695
LINC00844	10	7.66164e-08	-1.51335	1.51335
H19	11	0.00405663	1.50417	1.50417
snoU2-30	X	2.5339e-08	1.50304	1.50304	snoU2-30
PKP2	12	1.68698e-07	-1.49535	1.49535
ZFX	X	3.15579e-47	1.49278	1.49278
LINC01697	21	0.00158915	1.48878	1.48878
SPESP1	15	2.00297e-08	-1.482	1.482
LANCL1-AS1	2	4.62621e-05	-1.48181	1.48181
PWAR5	15	1.19709e-18	-1.48001	1.48001
TPD52	8	4.27889e-05	-1.4752	1.4752
RBM22P1	18	0.00169546	1.4744	1.4744
CHIC1	X	3.60617e-22	-1.474	1.474
NPHP1	2	2.3942e-06	-1.47317	1.47317
AL353804.1	X	2.32691e-11	1.47266	1.47266
CCDC192	5	7.11246e-05	-1.47169	1.47169
CDH20	18	1.49925e-13	-1.45709	1.45709
EIF2S3	X	6.87646e-39	1.45083	1.45083
LINC01854	2	3.79433e-05	-1.45009	1.45009
AC079467.1	5	0.0043235	1.44388	1.44388
TCF24	8	0.00515461	-1.43987	1.43987
SNORD116-27	15	1.36081e-07	-1.43919	1.43919
AP000547.3	22	5.71149e-05	1.43764	1.43764
ZNF273	7	4.02391e-06	-1.43401	1.43401
RCAN2	6	3.81503e-11	-1.43225	1.43225
HTR2A	13	0.000128427	1.42808	1.42808
PRRT3-AS1	3	2.62735e-14	1.42725	1.42725
FGF6	12	4.91469e-12	1.427	1.427
NPNT	4	1.42029e-06	1.42667	1.42667
ZNF711	X	4.08909e-20	1.42581	1.42581
GDNF	5	6.64056e-05	1.42452	1.42452
HDAC9	7	0.00316001	-1.42374	1.42374
KCNQ5	6	5.32567e-05	1.4178	1.4178
SNRPN	15	1.88373e-13	-1.4155	1.4155
DAAM2	6	9.28802e-07	-1.415	1.415
PBX3	9	3.622e-08	1.415	1.415
SNORD116-13	15	3.7874e-05	-1.41199	1.41199
AL137246.1	13	0.00954967	-1.40761	1.40761
KIF1B	1	1.98718e-06	-1.40701	1.40701
AC010280.2	5	1.67862e-08	-1.40578	1.40578
HK2	2	6.3369e-08	1.40483	1.40483
UCP2	11	1.51603e-09	1.40478	1.40478
ALPK2	18	2.17113e-07	1.39749	1.39749
MYO19	17	8.11109e-05	-1.39622	1.39622
SNORD115-32	15	0.00621598	-1.39613	1.39613
AL137246.2	13	0.0033385	-1.39421	1.39421
RBM3	X	3.18834e-08	-1.3927	1.3927
IL18	11	7.96824e-05	1.3922	1.3922
ST6GALNAC2	17	1.1638e-07	1.39049	1.39049
RYR1-splice	19	8.26749e-08	-1.38928	1.38928
LINC01950	5	1.25213e-05	1.3888	1.3888
ZBED1	X	3.59475e-20	-1.388	1.388
PUDP	X	1.44505e-37	1.38738	1.38738
AC124312.4	15	2.00362e-10	-1.38511	1.38511
SLC16A7	12	0.000887654	1.37937	1.37937
SNORD116-6	15	0.00588419	-1.37853	1.37853
STS	X	3.28562e-24	1.37664	1.37664
AC090643.2	12	1.51542e-05	1.37251	1.37251
LINC01151	8	1.31061e-06	-1.37232	1.37232
SNORD116-30	15	1.24346e-07	-1.37211	1.37211
AC068413.1	8	0.00498962	1.36897	1.36897
CYFIP2	5	3.68472e-05	1.36828	1.36828
PTPN20	10	1.87562e-06	-1.36818	1.36818
FHL2	2	1.83593e-07	-1.36419	1.36419
AOX1	2	6.97682e-13	-1.36357	1.36357
LDHB	12	0.0008237	1.36284	1.36284	LDHB
DDX3X	X	2.63644e-25	1.35821	1.35821
SNORD116-23	15	0.0073203	-1.35598	1.35598
AL451062.1	1	0.00200847	1.35279	1.35279
AC008014.1	12	0.000656464	-1.35155	1.35155
MYOZ2	4	1.47901e-05	1.35127	1.35127
PLXNC1	12	3.16757e-07	1.34993	1.34993
BTG2	1	0.00709024	1.34376	1.34376
ANK3	10	2.33266e-11	1.34203	1.34203
SHISA2	13	0.00416497	-1.34117	1.34117	SHISA2
LINC01886	2	1.1618e-05	-1.34083	1.34083
GCNT2	6	0.00235694	1.34033	1.34033
SLC38A3	3	0.00199471	-1.34018	1.34018
SMAD9	13	4.44891e-11	1.33992	1.33992
SPOCK1	5	0.000755075	-1.33812	1.33812
CD38	4	1.34631e-09	-1.3381	1.3381	CD38
SDHAP1	3	0.00236875	-1.33583	1.33583
MIR3942	15	0.000106305	-1.33414	1.33414
AC021231.1	15	1.34503e-06	-1.33325	1.33325
CXorf36	X	2.44297e-12	1.33307	1.33307
MMD	17	2.76186e-07	1.32798	1.32798
ST3GAL6	3	4.38407e-07	1.32695	1.32695
ST20	15	0.00416572	-1.32174	1.32174
AL022313.2	22	4.58897e-05	1.32072	1.32072
NCOA3	20	5.8392e-13	-1.32067	1.32067
DDAH1	1	0.000148446	1.32028	1.32028
TLCD2	17	3.17195e-05	1.3195	1.3195
NLGN4Y	Y	6.37753e-35	-1.31942	1.31942
CCDC69	5	1.24818e-07	-1.31678	1.31678	CCDC69
SLC12A2	5	2.14326e-05	-1.31482	1.31482
CCDC102B	18	7.86983e-13	-1.31479	1.31479
ABR	17	6.9512e-05	1.31472	1.31472
UNC13B	9	0.000136501	-1.31085	1.31085
PRKAG3	2	6.76643e-05	-1.31073	1.31073	PRKAG3
AC010735.1	2	0.000469316	-1.31022	1.31022
AP002004.1	11	6.13606e-06	1.30938	1.30938
ABLIM1	10	0.00134504	-1.30554	1.30554
AC068775.1	12	6.63536e-16	1.30476	1.30476
ASS1	9	0.00566394	1.30422	1.30422
CERS6	2	2.16767e-11	-1.3042	1.3042	CERS6
SNORD116-12	15	2.19173e-07	-1.30333	1.30333
COL24A1	1	1.1142e-07	1.30333	1.30333
HBEGF	5	0.00337481	1.30244	1.30244
MALRD1	10	0.00514975	-1.30234	1.30234
SPX	12	1.07336e-07	1.3008	1.3008
CD99	X	4.28292e-22	-1.30018	1.30018	CD99
TSPYL2	X	2.61395e-07	-1.29987	1.29987
SEMA3C	7	1.29783e-06	1.29768	1.29768
CISH	3	2.7585e-06	1.29749	1.29749
PDXDC2P-NPIPB14P	16	0.00515461	-1.29704	1.29704
ZDHHC14	6	7.20057e-08	1.29389	1.29389
MYHAS	17	0.00443534	-1.29292	1.29292
C1orf168	1	0.00627112	-1.29186	1.29186
DPH6	15	9.29371e-07	-1.29084	1.29084
POPDC2	3	0.000715636	1.29015	1.29015
GTDC1	2	1.65334e-11	-1.28997	1.28997
SLC25A25	9	0.0003146	1.28991	1.28991
AIMP2	7	7.1356e-08	-1.28969	1.28969
NLN	5	6.6722e-12	1.28867	1.28867
AC124312.1	15	5.59938e-05	-1.28831	1.28831
GPD1	12	1.04764e-06	-1.28694	1.28694	GPD1
TXLNG	X	2.37291e-27	1.28366	1.28366
RPS4XP5	2	0.00776723	-1.28186	1.28186
DPYSL3	5	2.28961e-06	1.28159	1.28159	DPYSL3
BARD1	2	0.000137877	1.28041	1.28041
TMEM108	3	1.81642e-05	1.2804	1.2804
AGBL1	15	0.00121896	-1.27905	1.27905
AC099792.1	1	3.95604e-08	-1.27892	1.27892
PRRX1	1	1.16181e-10	1.27833	1.27833	PRRX1
PDLIM1	10	5.93653e-05	1.27748	1.27748
STRIP2	7	3.51965e-16	1.27599	1.27599
TPTEP1	22	2.30505e-08	1.27495	1.27495
SH3RF2	5	0.00326969	-1.27483	1.27483	SH3RF2
CAB39L	13	2.28716e-05	-1.27467	1.27467	CAB39L
KLF10	8	0.000704336	1.27393	1.27393
GREB1L	18	2.80587e-06	-1.27368	1.27368
RNF157	17	7.06296e-07	1.27237	1.27237
FN1	2	0.00764314	-1.27228	1.27228
NDFIP2	13	5.2356e-11	-1.27166	1.27166
IER5	1	0.000374076	1.27161	1.27161
MYBPC2	19	0.000526283	-1.2709	1.2709	MYBPC2
ARPP21-AS1	3	0.00315583	1.27032	1.27032
SNORD116-11	15	8.78674e-06	-1.27027	1.27027
PRKCA	17	0.00142517	1.26962	1.26962
THRSP	11	0.00917487	1.26884	1.26884
AL022323.1	22	8.51324e-06	-1.26859	1.26859
PIK3R1	5	3.39019e-05	1.26819	1.26819
LPL	8	0.00753511	1.26728	1.26728	LPL
IKBKB	8	5.11163e-06	-1.26724	1.26724
RNF150	4	2.6899e-06	1.26698	1.26698
SVIL	10	2.46899e-06	1.26695	1.26695
SLIT2	4	0.00227532	1.26575	1.26575
LRRN1	3	0.00378625	1.26471	1.26471
LINC01128	1	0.000901865	-1.2638	1.2638
DHRSX	X	7.15474e-17	-1.26335	1.26335
TMTC1	12	5.2249e-08	1.2623	1.2623
ZBTB16	11	0.00144821	1.262	1.262
PWAR1	15	5.36276e-05	-1.26091	1.26091
SLC19A2	1	9.79278e-06	1.26044	1.26044
ALDH2	12	7.87242e-13	1.25962	1.25962
ADPRHL1	13	8.27631e-06	-1.25923	1.25923	ADPRHL1
NMNAT1	1	7.99049e-06	-1.25811	1.25811	NMNAT1
LINC01505	9	5.59975e-06	1.25763	1.25763
COL21A1	6	9.99578e-06	1.25702	1.25702
RIPOR2	6	1.96876e-05	1.25567	1.25567
LRRC7	1	0.00326912	1.25533	1.25533
NRIP1	21	2.74288e-10	-1.25506	1.25506
PSTPIP2	18	0.000442801	-1.25435	1.25435	PSTPIP2
SNORD116-2	15	0.00838818	-1.25411	1.25411
LRP4	11	6.75629e-10	1.25369	1.25369
METTL21C	13	0.00113774	1.2528	1.2528
TSPAN5	4	2.36537e-11	-1.25278	1.25278
DNM2	19	0.00450817	-1.25125	1.25125
TLN2	15	1.72008e-07	1.25106	1.25106
KCNT1	9	0.000109932	-1.24956	1.24956
AP001372.2	11	0.000559992	-1.2491	1.2491
CDCA7L	7	0.000301097	1.24798	1.24798
SFXN1	5	3.35988e-11	-1.24797	1.24797
PYGL	14	6.40912e-08	1.24667	1.24667
AR	X	4.04603e-11	1.24659	1.24659
ADAMTS9	3	9.96275e-06	1.24571	1.24571
KDM5C	X	5.37873e-19	1.24513	1.24513
LINC01089	12	0.00122721	-1.24432	1.24432
LINC00707	10	2.05654e-05	-1.24387	1.24387
HYAL1	3	8.8368e-06	1.2438	1.2438
AC092611.1	4	0.000914023	1.2422	1.2422
PCDHGA2	5	0.000529821	1.24046	1.24046
S100A1	1	0.00814916	-1.24039	1.24039
RN7SKP288	10	0.00032026	1.23966	1.23966
LMO2	11	2.13063e-09	-1.23935	1.23935
NREP	5	0.000973787	-1.23934	1.23934
MBD5	2	5.68521e-06	-1.23758	1.23758
RASL10B	17	2.45661e-06	1.23686	1.23686
AC093297.2	5	2.57668e-06	-1.23664	1.23664
THAP9-AS1	4	0.00636537	-1.23638	1.23638
NCEH1	3	0.00365266	-1.23625	1.23625
AC008269.1	2	0.00208528	-1.23599	1.23599
RND3	2	0.000513056	-1.2358	1.2358	RND3
ZNF568	19	0.00204104	1.23563	1.23563
FSIP1	15	0.000110939	1.23515	1.23515
B3GNT5	3	0.000768173	1.23431	1.23431
SLFN5	17	0.00120005	-1.23329	1.23329
RASSF3	12	0.00224204	-1.23291	1.23291
CCDC25	8	9.78434e-05	-1.2328	1.2328	CCDC25
CIAPIN1	16	0.000727657	-1.23245	1.23245
CD36	7	3.78532e-08	1.2324	1.2324
ZNF43	19	0.00945584	-1.23171	1.23171
Z97200.1	1	0.00151931	1.23089	1.23089
SLC1A3	5	0.000545992	1.23083	1.23083
PID1	2	0.00023837	-1.23058	1.23058
MYBBP1A	17	5.15006e-05	-1.23034	1.23034
FOXO3	6	0.00182503	1.22967	1.22967
CHRNG	2	0.00309607	-1.22958	1.22958
MIR4295	10	0.00713523	-1.22946	1.22946
P2RY1	3	0.00570546	1.22862	1.22862
FRG1CP	20	1.65414e-05	-1.22839	1.22839
FAM210B	20	2.11344e-14	-1.2282	1.2282
AP001157.1	11	0.00236759	-1.22807	1.22807
TSIX	X	0.000163858	1.2277	1.2277
HCG18	6	0.0081557	-1.22751	1.22751
STOX1	10	3.68217e-06	1.2274	1.2274
NUSAP1	15	2.08661e-08	-1.22732	1.22732
SQOR	15	8.91149e-09	-1.22707	1.22707
PLEKHH2	2	8.41779e-05	-1.22674	1.22674
CA5BP1	X	0.0064782	1.22627	1.22627
MRLN	10	0.000499542	1.22588	1.22588
HECW1	7	0.000851367	-1.22574	1.22574
RGS9BP	19	0.00281278	-1.22553	1.22553
PLBD1	12	8.96694e-07	1.22446	1.22446
AL512662.2	10	1.88367e-07	-1.22438	1.22438
PAQR3	4	0.000177349	-1.22425	1.22425
NOG	17	8.80887e-07	1.22413	1.22413
CDC37L1	9	2.2098e-05	-1.22315	1.22315
CYP2J2	1	0.00342052	-1.22223	1.22223
SMTN	22	2.92065e-05	-1.2209	1.2209
FGGY	1	3.9891e-07	1.22086	1.22086
AL513550.1	6	0.000220694	-1.22058	1.22058
FGF2	4	6.09055e-07	1.22046	1.22046
PDGFD	11	0.000423533	1.21904	1.21904
PLA2G16	11	0.000865261	-1.21897	1.21897
PDE5A	4	0.00153086	-1.21882	1.21882
YAF2	12	5.28413e-07	-1.21757	1.21757
CA2	8	9.53361e-07	-1.2174	1.2174
CCHCR1	6	0.0017693	-1.21638	1.21638
AL136164.4	6	0.00181794	-1.21626	1.21626
ANKRD23	2	0.00203678	-1.21625	1.21625
ZNF682	19	0.00265001	-1.21593	1.21593
LINC01489	12	1.19506e-05	1.21574	1.21574
TULP4	6	3.17125e-06	-1.21528	1.21528	TULP4
ROBO1	3	0.00658248	-1.21476	1.21476	ROBO1
FEZ2	2	0.00756015	1.21458	1.21458
SLC43A1	11	0.000604527	1.21433	1.21433	SLC43A1
AL162385.2	9	0.00318441	-1.21366	1.21366
GPX3	5	0.000290909	1.21365	1.21365
SLC22A5	5	0.00221619	1.21328	1.21328
NT5C2	10	0.000221378	1.21255	1.21255
IL17RC	3	3.40214e-05	-1.21244	1.21244
PDE4B	1	0.00477614	1.21235	1.21235
FOXP2	7	0.000132773	1.21209	1.21209	FOXP2
TRIM7	5	0.000383385	-1.21187	1.21187
KYAT3	1	7.06734e-07	-1.21153	1.21153
KCNN2	5	0.000941979	1.21112	1.21112
AL391988.1	10	0.00431208	-1.21071	1.21071	AL391988.1
SNTB2	16	1.33737e-05	1.21069	1.21069
WLS	1	0.00247442	1.21024	1.21024
CHMP1B2P	X	1.77011e-05	-1.20945	1.20945
FRG1HP	9	3.63128e-06	-1.20918	1.20918
AL035701.1	6	9.86025e-05	-1.20905	1.20905
ATP1B4	X	0.000755142	1.20838	1.20838
SIPA1L2	1	0.00217649	1.20794	1.20794
RHOBTB1	10	0.00100147	1.20783	1.20783
ENAM	4	0.000813335	1.20745	1.20745
MEGF10	5	0.000241023	1.20693	1.20693
CYP4X1	1	0.00295931	-1.20692	1.20692
LINC02421	12	0.00739745	-1.20634	1.20634
CYP27A1	2	3.34844e-06	-1.20608	1.20608
ARPP21	3	1.41721e-05	1.20551	1.20551
USP9X	X	6.46496e-12	1.20492	1.20492
IVNS1ABP	1	1.24661e-08	-1.20463	1.20463
NEK10	3	0.00208132	1.2046	1.2046
FAM135A	6	7.12505e-06	-1.20459	1.20459
PAIP2B	2	0.00539146	1.20396	1.20396
GAB4	22	0.00542738	1.20381	1.20381
AC105420.2	4	0.00890389	1.20381	1.20381
KHDRBS3	8	0.000260592	1.2036	1.2036
RAB11B-AS1	19	0.00585277	-1.20326	1.20326
AC016987.2	15	0.00261135	-1.20296	1.20296
SNORD116-24	15	1.36081e-07	-1.20261	1.20261
OGFRL1	6	1.96141e-08	-1.2024	1.2024
PXDC1	6	5.26011e-08	1.20221	1.20221
PRRT1	6	0.00823833	1.20126	1.20126
RTN3	11	4.69391e-05	1.20123	1.20123
CPPED1	16	9.80634e-05	-1.20104	1.20104
NAMPT	7	0.000775702	-1.20073	1.20073
RPLP0	12	0.00225262	-1.19972	1.19972
AC106875.1	2	0.00569362	1.19956	1.19956
ARNT2	15	2.28961e-06	-1.19941	1.19941
ROCK1	18	0.00235694	-1.19932	1.19932
AC025181.2	5	0.00728333	-1.19918	1.19918
MSANTD4	11	8.67374e-06	-1.19893	1.19893
TMEM161B-AS1	5	0.00010418	-1.19887	1.19887
AL136164.3	6	0.00121179	-1.19857	1.19857
C19orf38	19	6.17545e-07	-1.19825	1.19825
IGF1R	15	0.00141858	1.19781	1.19781	IGF1R
SNURFL	X	7.03159e-05	-1.19758	1.19758
BNIP3	10	7.73245e-07	1.19755	1.19755
ZNF76	6	0.000245648	-1.19712	1.19712
AC106789.1	5	0.0021761	1.19659	1.19659
FLRT3	20	0.00826696	-1.19597	1.19597
KCNS3	2	3.17368e-05	-1.19569	1.19569
ZNF252P	8	0.000330397	-1.19533	1.19533
USP31	16	8.81538e-10	-1.19494	1.19494
ILK	11	6.56579e-05	1.19469	1.19469
AC105105.1	18	0.00344425	1.19461	1.19461
SNTB1	8	1.7709e-06	1.19448	1.19448
ANGPTL1	1	5.90336e-05	1.19434	1.19434
WDR59	16	0.00209654	-1.19417	1.19417
GINS3	16	8.48512e-07	-1.19409	1.19409
CACNA2D3	3	1.51887e-05	-1.19397	1.19397
OSGIN2	8	2.58305e-05	1.19389	1.19389
SCUBE2	11	0.000659649	-1.19366	1.19366
MAN2A1	5	0.00377093	1.19344	1.19344
MASP1	3	0.00166871	1.19317	1.19317
MLLT3	9	1.14123e-05	-1.19306	1.19306
RC3H1	1	0.000556774	-1.19285	1.19285
FIGN	2	0.000103666	-1.19283	1.19283
ABCA1	9	0.00667047	1.19264	1.19264
RBBP7	X	5.33363e-13	1.19228	1.19228
FOXP1	3	4.59873e-08	1.19223	1.19223
RHOXF1-AS1	X	1.21628e-06	-1.19219	1.19219
TPI1	12	1.20069e-05	-1.19211	1.19211
SLC18B1	6	0.00205872	-1.19154	1.19154
SCARB1	12	0.000246046	1.19112	1.19112
PCBP1-AS1	2	1.44044e-07	-1.19109	1.19109
KCTD9	8	8.92476e-05	-1.19081	1.19081
ZNF92	7	4.77577e-05	-1.19077	1.19077
FAM184B	4	0.00389337	-1.19057	1.19057
SCHIP1	3	3.71855e-05	1.1903	1.1903	SCHIP1
RFTN1	3	0.000211261	1.18961	1.18961
DNAJB1	19	0.0020606	-1.1893	1.1893
GATM	15	0.00891674	1.18857	1.18857
DYNC1I1	7	2.93562e-05	-1.18836	1.18836
ST3GAL3	1	3.6095e-08	-1.18819	1.18819
ZNF254	19	0.00145263	-1.18781	1.18781
NCAM1	11	0.00208156	-1.18781	1.18781	NCAM1
AMN1	12	1.22806e-10	-1.18753	1.18753
ENC1	5	0.000361452	1.18683	1.18683
LTBP1	2	2.1097e-05	1.18673	1.18673
C1GALT1	7	0.000946742	-1.18634	1.18634
CD99P1	X	9.5542e-08	-1.18615	1.18615
HOXD8	2	0.00382679	1.18594	1.18594
GATS	7	0.00396649	-1.18558	1.18558
ANTXR2	4	5.77642e-05	-1.18551	1.18551
ANKRD27	19	0.000210312	-1.18537	1.18537
LRBA	4	4.80967e-08	-1.18527	1.18527
FASTKD1	2	0.000918964	-1.18412	1.18412
ACSS3	12	0.00171681	-1.18403	1.18403
CCR3	3	0.00660551	1.18379	1.18379
ACSL1	4	0.000348726	1.18275	1.18275
RPS3	11	0.00667479	1.18273	1.18273
INTS10	8	9.07453e-07	-1.1825	1.1825
CNGA1	4	0.00163336	1.18202	1.18202
SMTNL2	17	3.71337e-05	-1.18188	1.18188	SMTNL2
SLC40A1	2	4.6361e-05	1.1815	1.1815
SPATS2L	2	6.67722e-09	-1.18113	1.18113
JAK2	9	0.00023757	1.18063	1.18063
IP6K3	6	0.00123764	1.18044	1.18044
MAFB	20	0.00699016	-1.18025	1.18025
EZR	6	3.07138e-05	-1.17997	1.17997	EZR
PSMG4	6	0.00612295	-1.17956	1.17956
RYR1	19	0.00182338	-1.17953	1.17953
PPFIA1	11	0.000304361	-1.17937	1.17937
MED28	4	0.000287073	-1.17932	1.17932
RBM43	2	0.00221564	-1.17889	1.17889
SIX1	14	4.41975e-07	1.17876	1.17876
SHISA4	1	0.00872288	-1.17847	1.17847	SHISA4
RBM20	10	8.94331e-07	1.17839	1.17839
SLC37A4	11	0.00717438	-1.17838	1.17838
ACADL	2	0.00285325	1.17812	1.17812	ACADL
IMPACT	18	0.00343681	-1.17798	1.17798
PLAGL1	6	7.42311e-05	1.17766	1.17766
KBTBD8	3	4.00591e-05	1.17743	1.17743
UROS	10	1.33463e-08	-1.1774	1.1774
FHOD1	16	0.00039706	-1.1771	1.1771
MTHFD2	2	0.00406184	-1.17669	1.17669
SCN4A	17	0.000913478	-1.17659	1.17659
PIM1	6	0.00481823	1.17601	1.17601
PTGES3L	17	0.00109683	1.17598	1.17598
TMOD4	1	0.00307947	-1.17583	1.17583
TTLL5	14	0.000594643	-1.17575	1.17575
BNIP3P1	14	0.000672786	1.17557	1.17557
MYO1C	17	0.000915012	1.17551	1.17551
SMC1A	X	1.53129e-08	1.17528	1.17528
DLG1	3	1.19079e-15	1.17513	1.17513
WDR61	15	0.000471541	-1.17428	1.17428
HAUS2	15	0.00455678	-1.17425	1.17425
ZNF521	18	0.00558874	-1.17392	1.17392
MAP1B	5	0.00521836	-1.17369	1.17369
Y_RNA_19	19	0.00964688	1.17357	1.17357
NDUFA5	7	0.00616273	-1.17292	1.17292
ITFG2-AS1	12	0.00950504	-1.17268	1.17268
NAALADL2	3	0.000339184	-1.17265	1.17265
CHN2	7	0.00487394	-1.17251	1.17251
MTURN	7	0.00017145	1.17213	1.17213
GBE1	3	0.000392547	-1.17196	1.17196
CS	12	0.00421492	-1.17177	1.17177
AC016722.3	2	0.00751619	-1.17161	1.17161
NCALD	8	0.00595643	1.17157	1.17157
LAMB1	7	0.0045432	1.1713	1.1713
TMEM178B	7	6.32276e-05	-1.17125	1.17125
PDE1C	7	0.000109021	1.1711	1.1711
ADI1	2	0.00116298	-1.17074	1.17074
TTN	2	0.00143146	-1.17062	1.17062
SCML1	X	0.000148824	-1.17038	1.17038
ZDBF2	2	0.00204097	1.17032	1.17032
POLB	8	0.0003289	-1.1699	1.1699
GRTP1-AS1	13	5.44235e-11	-1.16975	1.16975
CDKN2B	9	0.000736211	1.16973	1.16973
LMBR1	7	1.26631e-06	-1.16911	1.16911
IL1RAP	3	9.86093e-05	1.16899	1.16899
WWP1	8	2.29337e-05	-1.16899	1.16899
EIF4G3	1	0.00692908	-1.16882	1.16882
PIGL	17	0.000796973	-1.16864	1.16864
IQUB	7	0.000563773	1.16859	1.16859
LINC01031	1	0.000654811	1.16857	1.16857
CHST15	10	0.00784269	-1.16828	1.16828
CSTF1	20	3.03391e-09	-1.16823	1.16823
RETREG1	5	0.00375401	-1.16823	1.16823
KIAA1841	2	0.000331252	1.1681	1.1681	KIAA1841
SSPN	12	7.20241e-05	1.16768	1.16768
PMP22	17	0.00833456	1.16749	1.16749
ADGRA3	4	0.00151409	1.16722	1.16722	ADGRA3
ANKRD28	3	0.00671611	1.16721	1.16721
DHCR7	11	0.00112681	-1.16711	1.16711
FRY	13	0.00168571	-1.16702	1.16702
ANK2	4	1.83046e-07	1.16695	1.16695
AC011239.1	2	0.000483119	-1.16686	1.16686
CAT	11	0.000114324	1.16681	1.16681
TPTE2P5	13	0.00108972	-1.1668	1.1668
KLF6	10	0.001268	1.16664	1.16664
ENGASE	17	1.76168e-05	-1.16661	1.16661
NDUFC1	4	0.000935007	-1.16632	1.16632
HEXIM1	17	0.000243611	-1.16607	1.16607	HEXIM1
MBD2	18	3.69321e-07	-1.16605	1.16605
NEURL1	10	9.48334e-05	-1.16584	1.16584
FRG1BP	20	0.0009497	-1.16581	1.16581
NIPAL1	4	1.32993e-06	1.1658	1.1658
LPP	3	0.0023443	1.16572	1.16572
USP3	15	2.33697e-06	-1.16546	1.16546
SETDB2	13	5.6231e-06	-1.16543	1.16543	SETDB2
MYSM1	1	0.000744426	-1.16535	1.16535
ZNF17	19	0.00507189	-1.16533	1.16533
RRAS	19	0.0071026	1.16502	1.16502
TTC14	3	0.00572456	-1.1647	1.1647
AC008124.1	12	6.11773e-06	-1.1646	1.1646
RNF180	5	9.82667e-08	-1.16424	1.16424
TBCEL	11	2.96983e-05	-1.16423	1.16423
PTPN2	18	0.00380443	-1.16414	1.16414
SIX2	2	3.10042e-06	1.16393	1.16393
APIP	11	0.000467248	-1.1639	1.1639
PRSS23	11	2.79638e-06	-1.1638	1.1638
MAP2K3	17	0.00747884	-1.16325	1.16325
CCDC93	2	0.00112684	-1.16298	1.16298
MXI1	10	0.000360093	1.16276	1.16276
THCAT158	17	1.1738e-05	1.16275	1.16275
LBR	1	0.00013953	1.1625	1.1625
IKZF2	2	4.79251e-07	1.1625	1.1625
EFCAB2	1	0.00534488	-1.16241	1.16241
FGD4	12	0.000220694	-1.16241	1.16241
BAZ2B	2	0.000822314	-1.16233	1.16233
AC022118.1	5	0.00890352	-1.16215	1.16215
PSMD8	19	5.724e-05	-1.16196	1.16196
TIMP4	3	0.00649073	1.16168	1.16168
PRKAA1	5	0.0013652	-1.16152	1.16152
CCDC146	7	0.00141308	-1.16143	1.16143
TTC32	2	0.00425291	-1.16141	1.16141
TGFBR3	1	0.00213213	1.16134	1.16134
FAM162A	3	1.30518e-08	-1.16131	1.16131
MOB3C	1	0.00552506	1.16112	1.16112
SOX6	11	0.000105822	1.16112	1.16112
MTERF2	12	0.000181819	-1.16095	1.16095
PEA15	1	0.00010587	1.16078	1.16078
MAP7D1	1	0.000145109	-1.16075	1.16075	MAP7D1
TARS	5	1.29172e-05	-1.16017	1.16017
NSMCE1	16	0.0050674	-1.16011	1.16011
RNF121	11	8.85986e-05	-1.15956	1.15956
UEVLD	11	0.00116604	-1.1593	1.1593
CADM2	3	0.00696098	-1.15928	1.15928
SFXN5	2	2.75735e-05	-1.15922	1.15922
ANKRD10	13	0.000341863	-1.15916	1.15916
PRKD3	2	1.13963e-06	1.15911	1.15911
ARHGAP26	5	2.95206e-07	1.159	1.159
TMEM123	11	5.74442e-06	1.15885	1.15885
LINC01474	9	2.2216e-07	-1.15884	1.15884
ME2	18	0.00922527	-1.15878	1.15878	ME2
CMAS	12	1.64875e-06	-1.15844	1.15844
ZNF607	19	0.00443534	1.15821	1.15821
ARHGAP24	4	0.00116858	1.15815	1.15815
HECW2	2	0.00485914	1.15811	1.15811
ARHGEF37	5	0.00470105	1.15799	1.15799
IMPA1	8	0.000698276	-1.15796	1.15796
MTHFSD	16	0.00157461	-1.15778	1.15778
CECR7	22	2.15815e-07	-1.15751	1.15751
CCNG1	5	5.3712e-05	-1.15739	1.15739
FGD6	12	0.000440088	1.15735	1.15735
CEP85	1	0.000360942	-1.15728	1.15728
GABPB1-AS1	15	0.000802551	-1.15693	1.15693
ARHGEF10L	1	8.84785e-08	-1.15685	1.15685
GTF3A	13	1.13115e-06	-1.15668	1.15668
RAPH1	2	0.000929132	-1.15666	1.15666	RAPH1
RUBCN	3	0.00497935	-1.15636	1.15636
COX14	12	0.000220386	-1.15588	1.15588
OSBPL3	7	9.8974e-05	1.15586	1.15586
MYL12A	18	0.00315348	1.15547	1.15547	MYL12A
SYDE2	1	1.65497e-05	1.15546	1.15546
AC009403.1	7	5.74442e-06	-1.15502	1.15502
PHKA1	X	0.0014765	-1.15499	1.15499
AL365259.1	6	0.000191322	-1.1548	1.1548
SRPK3	X	6.79684e-05	-1.15477	1.15477
PCDHGA4	5	0.00223256	1.15467	1.15467
ADAMTSL3	15	0.00064578	1.15425	1.15425
PHKB	16	7.85165e-06	-1.15423	1.15423	PHKB
DNAJC7	17	1.52588e-06	-1.15392	1.15392
SYNE2	14	3.41452e-05	1.1537	1.1537
CHCHD3	7	0.00566394	-1.15339	1.15339
ST7	7	0.000572909	1.15296	1.15296
MICAL3	22	0.00461873	-1.15285	1.15285
SEC24A	5	2.82305e-06	-1.15271	1.15271
PARP4	13	0.000862957	-1.15269	1.15269
TES	7	0.00180393	1.15254	1.15254
ELMOD1	11	0.0058412	-1.15225	1.15225
DNM1L	12	0.000778603	-1.15214	1.15214
HMGB1	13	0.00792053	-1.15202	1.15202
CAPS2	12	0.000404453	-1.15177	1.15177
ADIPOR2	12	1.63318e-05	1.15164	1.15164
FBXO3	11	0.00132653	-1.15164	1.15164
SEL1L2	20	0.000469059	1.15129	1.15129
SENCR	11	0.00713552	1.15124	1.15124
AC108866.1	4	0.00977176	-1.15112	1.15112
CYB561A3	11	0.000981702	-1.151	1.151
TMEM135	11	0.00241981	1.15039	1.15039
RASAL2	1	1.92891e-05	1.15023	1.15023
VPS72	1	8.14944e-07	-1.1501	1.1501
PHF7	3	0.000109811	-1.15001	1.15001
TSPAN15	10	0.00186868	-1.14999	1.14999	TSPAN15
FAM69A	1	0.000190799	1.14999	1.14999
ZRSR2	X	1.10344e-05	1.1499	1.1499
SACS	13	0.00624798	1.14988	1.14988
CGRRF1	14	0.000505617	-1.14975	1.14975
LRRTM4	2	0.00481823	-1.14961	1.14961
SMIM7	19	0.00148354	-1.1494	1.1494
SMIM20	4	0.000435589	-1.14935	1.14935
RN7SKP269	1	0.00581925	-1.14933	1.14933
OSBPL8	12	0.0044569	1.14924	1.14924
CDK18	1	0.000294318	1.14918	1.14918
AC073254.1	2	6.82568e-05	-1.1491	1.1491
MSH4	1	0.00527374	1.1489	1.1489
AFAP1L1	5	0.00673453	-1.14868	1.14868
METTL9	16	1.88655e-05	1.14846	1.14846
CLMN	14	0.00257194	-1.14839	1.14839
RBM8A	1	0.00118698	-1.14836	1.14836
MAGI2	7	0.00527343	-1.14818	1.14818
NIPAL2	8	0.00259142	-1.1478	1.1478
EIF2AK1	7	2.30761e-05	-1.14775	1.14775
LINC00116	2	0.00637753	-1.14765	1.14765
ANKRD52	12	0.000805915	-1.1476	1.1476
BRI3	7	0.00101791	-1.14754	1.14754
DCAF11	14	0.00122721	-1.14749	1.14749
FIBP	11	0.00574343	-1.14744	1.14744
GLRX3P2	6	2.2196e-05	-1.14741	1.14741
PLVAP	19	0.00443466	1.14724	1.14724
FAM222B	17	0.00666657	-1.14704	1.14704
RAPGEF2	4	4.03206e-05	1.14703	1.14703
CCT6B	17	0.000889482	-1.14697	1.14697
HOMER1	5	0.0024914	-1.14673	1.14673	HOMER1
PGD	1	0.000218227	1.14659	1.14659
SFXN4	10	4.26209e-06	-1.14645	1.14645
MFAP3	5	4.62866e-06	-1.14568	1.14568
ZMYM2	13	7.99314e-06	-1.14567	1.14567	ZMYM2
CTAGE5	14	0.00648104	-1.14557	1.14557
ASB16	17	0.00116469	-1.14556	1.14556
NDRG4	16	4.66082e-06	-1.14523	1.14523

## Sheet: S10.
Present study HTA 2.0 data			LOG2 Signal **
gene id	ENSG	ENST	HTA muscle (log2)	HTA islet cells (log2)	HTA adipose (log2)
LINC01574	ENSG00000248859	ENST00000512115	5.17967	6.77044	5.41549
NKX2-2AS	ENSG00000258197	ENST00000549659	6.04446	6.42893	5.71534
LINC01370	ENSG00000237767	ENST00000445606	3.44101	6.29092	3.25399
LOC728739	na	na
HNF1A-AS1	ENSG00000241388	ENST00000537361	5.51141	7.15567	3.72028
PDX1-AS	ENSG00000247381	ENST00000499662	5.30212	5.24204	4.96625
LINC00673	na	na
LINC01927	na	na
TUNAR	ENSG00000250366	ENST00000504119	n/a	7.15302	4.09508
?
OLMALINC	ENSG00000235823	ENST00000454935	5.5119	7.80868	6.48816
?
?
KCNQ1OT1	ENSG00000269821	ENST00000597346	5.32	6.11	4.61941
PDX1-AS (PLUTO)		ENST00000499662	5.30212	5.24204	4.96625
MALAT1		ENST00000610481	12.56	13.0598	12.0056
NEAT1 (from endocrine neoplasia locus)		ENST00000616315	12.2351	5.043	10.8287
PDX1		ENST00000381033	5.32	8.45467	5.06824
* based on the muscle BDNF data, a value of 2.9-3.4 log2 signal is approximately equal to a RTqPCR CT value of 34-37 units (approximate due to probe related properties on arrays; although these are GC corrected signals). The BDNF-AS1 signal is 3.5-4.0 and we find it 33-35 CT units in muscle using RTqPCR.
6 common elements in "IGT beta-cell" and "T2DM beta-cell":	possible current id	antisense to
HI-LNC1107
HI-LNC2346	AC009487.1 ENSG00000224076	SLC4A10
HI-LNC3113
HI-LNC4105
HI-LNC4554
HI-LNC3613

[truncated: 2 more sheets: S11., S12.]
